# Supplementary material for: 2-(9-Anthrylmethyl­ideneamino)-4-methyl­phenol
Source: Acta Crystallogr Sect E Struct Rep Online. 2010 May 15;66(Pt 6):o1353. doi: 10.1107/S1600536810016715 (PMC2979592; doi:10.1107/S1600536810016715)
Supplement: Supplementary file 1 [file e-66-o1353-sup1.cif]

##############################################################################
###                                                                        ###
###        Electronic paper (Acta Crystallographica Section E)             ###
###                                                                        ###
##############################################################################
#                                                                            #
# This CIF contains the data in a paper accepted for publication in Acta     #
# Crystallographica Section E. It conforms to the requirements of Notes      #
# for Authors for Section E, and has been peer reviewed under the auspices   #
# of the IUCr Commission on Journals.                                        #
#                                                                            #
# Full details of the Crystallographic Information File format               #
# are given in the paper "The Crystallographic Information File (CIF):       #
# a New Standard Archive File for Crystallography" by S. R. Hall, F. H.      #
# Allen and I. D. Brown [Acta Cryst. (1991), A47, 655-685].                  #
#                                                                            #
# The current version of the core CIF dictionary is obtainable from          #
# ftp://ftp.iucr.org/pub/cif_core.dic. The current version number is 2.4.    #
#                                                                            #
# Software is freely available for graphical display of the structure(s) in  #
# this CIF.  For information consult the CIF home page http://www.iucr.org/  #
# cif/home.html                                                              #
#                                                                            #
# This file may be used for bona fide research purposes within the           #
# scientific community so long as proper attribution is given to the journal # 
# article from which it was obtained.                                        #
#                                                                            #
##############################################################################
                                             
data_I
_audit_creation_method     SHELXL-97
_chemical_name_systematic
;
2-(9-Anthrylmethylideneamino)-4-methylphenol
;
_chemical_name_common     ?
_chemical_formula_moiety     'C22 H17 N O'
_chemical_formula_sum     'C22 H17 N O'
_chemical_formula_iupac     'C22 H17 N O'
_chemical_formula_weight     311.37
_chemical_melting_point     ?
_symmetry_cell_setting     'triclinic'
_symmetry_space_group_name_H-M     'P -1'
_symmetry_space_group_name_Hall     '-P 1 '
loop_
    _symmetry_equiv_pos_as_xyz
    'x, y, z'
    '-x, -y, -z'
_cell_length_a     8.6037(15)
_cell_length_b     12.839(3)
_cell_length_c     15.015(3)
_cell_angle_alpha     94.508(9)
_cell_angle_beta     97.164(11)
_cell_angle_gamma     106.490(11)
_cell_volume     1566.6(6)
_cell_formula_units_Z     4
_cell_measurement_reflns_used     7377
_cell_measurement_theta_min     2.5
_cell_measurement_theta_max     27.8
_cell_measurement_temperature     90.0(5)
_exptl_crystal_description     lath
_exptl_crystal_colour     yellow
_exptl_crystal_size_max     0.37
_exptl_crystal_size_mid     0.15
_exptl_crystal_size_min     0.05
_exptl_crystal_density_diffrn     1.320
_exptl_crystal_density_meas     ?
_exptl_crystal_density_method     'not measured'
_exptl_crystal_F_000     656
_exptl_absorpt_coefficient_mu     0.081
_exptl_absorpt_correction_type     none
_exptl_absorpt_process_details     ?
_exptl_absorpt_correction_T_min     ?
_exptl_absorpt_correction_T_max     ?
_exptl_special_details
;
;
_diffrn_ambient_temperature     90.0(5)
_diffrn_radiation_type     MoK\a
_diffrn_radiation_wavelength     0.71073
_diffrn_radiation_source     'fine-focus sealed tube'
_diffrn_radiation_monochromator     graphite
_diffrn_measurement_device_type
                         'Nonius KappaCCD diffractometer with Oxford Cryostream'
_diffrn_measurement_method     '\w scans with \k offsets'
_diffrn_detector_area_resol_mean     ?
_diffrn_reflns_number     35942
_diffrn_reflns_av_R_equivalents     0.057
_diffrn_reflns_av_sigmaI/netI     0.0853
_diffrn_reflns_theta_min     2.5
_diffrn_reflns_theta_max     27.9
_diffrn_reflns_theta_full     25.0
_diffrn_measured_fraction_theta_max     0.999
_diffrn_measured_fraction_theta_full     0.999
_diffrn_reflns_limit_h_min     -11
_diffrn_reflns_limit_h_max     11
_diffrn_reflns_limit_k_min     -16
_diffrn_reflns_limit_k_max     16
_diffrn_reflns_limit_l_min     -19
_diffrn_reflns_limit_l_max     19
_diffrn_standards_number     ?
_diffrn_standards_interval_count     ?
_diffrn_standards_interval_time     ?
_diffrn_standards_decay_%     ?
_refine_special_details
;
Refinement of <i>F</i>^2^ against ALL reflections. The weighted <i>R</i>-factor
wR and goodness of fit <i>S</i> are based on <i>F</i>^2^, conventional
<i>R</i>-factors <i>R</i> are based on <i>F</i>, with <i>F</i> set to zero for
negative <i>F</i>^2^. The threshold expression of <i>F</i>^2^ >
\s(<i>F</i>^2^) is used only for calculating <i>R</i>-factors(gt) etc. and is
not relevant to the choice of reflections for refinement. <i>R</i>-factors
based on <i>F</i>^2^ are statistically about twice as large as those based on
<i>F</i>, and <i>R</i>- factors based on ALL data will be even larger.
;
_reflns_number_total     7462
_reflns_number_gt     4454
_reflns_threshold_expression     I>2\s(I)
_refine_ls_structure_factor_coef     Fsqd
_refine_ls_matrix_type     full
_refine_ls_R_factor_all     0.108
_refine_ls_R_factor_gt     0.054
_refine_ls_wR_factor_gt     0.110
_refine_ls_wR_factor_ref     0.127
_refine_ls_goodness_of_fit_ref     1.015
_refine_ls_restrained_S_all     1.015
_refine_ls_number_reflns     7462
_refine_ls_number_parameters     442
_refine_ls_number_restraints     0
_refine_ls_hydrogen_treatment     mixed
_refine_ls_weighting_scheme     calc
_refine_ls_weighting_details
                      'w=1/[\s^2^(Fo^2^)+(0.0571P)^2^] where P=(Fo^2^+2Fc^2^)/3'
_atom_sites_solution_hydrogens     geom
_atom_sites_solution_primary     direct
_atom_sites_solution_secondary     difmap
_refine_ls_shift/su_max     0.000
_refine_ls_shift/su_mean     0.000
_refine_diff_density_max     0.30
_refine_diff_density_min     -0.28
_refine_ls_extinction_method     'SHELXL97 (Sheldrick, 2008)'
_refine_ls_extinction_coef     0.0034(10)
_refine_ls_extinction_expression
                                  'Fc^*^=kFc[1+0.001xFc^2^\l^3^/sin(2\q)]^-1/4^'
loop_
    _atom_type_symbol
    _atom_type_description
    _atom_type_scat_dispersion_real
    _atom_type_scat_dispersion_imag
    _atom_type_scat_source
    'C' 'C' 0.0033 0.0016
                         'International Tables Vol C Tables 4.2.6.8 and 6.1.1.4'
    'H' 'H' 0.0000 0.0000
                         'International Tables Vol C Tables 4.2.6.8 and 6.1.1.4'
    'N' 'N' 0.0061 0.0033
                         'International Tables Vol C Tables 4.2.6.8 and 6.1.1.4'
    'O' 'O' 0.0106 0.0060
                         'International Tables Vol C Tables 4.2.6.8 and 6.1.1.4'
_computing_data_collection     'COLLECT (Nonius, 2000)'
_computing_cell_refinement     'DENZO and SCALEPACK (Otwinowski & Minor, 1997)'
_computing_data_reduction     'DENZO and SCALEPACK (Otwinowski & Minor, 1997)'
_computing_structure_solution     'SIR97 (Altomare <i>et al.</i>,  1999)'
_computing_structure_refinement     'SHELXL97 (Sheldrick, 2008)'
_computing_molecular_graphics     'ORTEP-3 for Windows (Farrugia, 1997)'
_computing_publication_material     'SHELXL97 (Sheldrick, 2008)'
loop_
    _atom_site_type_symbol
    _atom_site_label
    _atom_site_fract_x
    _atom_site_fract_y
    _atom_site_fract_z
    _atom_site_U_iso_or_equiv
    _atom_site_adp_type
    _atom_site_calc_flag
    _atom_site_refinement_flags
    _atom_site_occupancy
    _atom_site_disorder_assembly
    _atom_site_disorder_group
    O O1 0.30490(15) 0.14730(11) 0.20434(9) 0.0223(3) Uani d . 1 . .
    H H10H 0.261(2) 0.1946(17) 0.2172(14) 0.033 Uiso d . 1 . .
    N N1 0.13998(16) 0.26290(12) 0.10202(10) 0.0177(3) Uani d . 1 . .
    C C1 0.0939(2) 0.44058(15) 0.09855(11) 0.0164(4) Uani d . 1 . .
    C C2 -0.0671(2) 0.42007(15) 0.11964(11) 0.0167(4) Uani d . 1 . .
    C C3 -0.1820(2) 0.31351(16) 0.10892(12) 0.0215(4) Uani d . 1 . .
    H H3 -0.1516 0.2527 0.0851 0.026 Uiso calc R 1 . .
    C C4 -0.3344(2) 0.29700(16) 0.13208(13) 0.0246(5) Uani d . 1 . .
    H H4 -0.4084 0.2251 0.1244 0.029 Uiso calc R 1 . .
    C C5 -0.3837(2) 0.38605(17) 0.16758(13) 0.0249(5) Uani d . 1 . .
    H H5 -0.4894 0.3733 0.1850 0.030 Uiso calc R 1 . .
    C C6 -0.2806(2) 0.48933(16) 0.17677(12) 0.0213(4) Uani d . 1 . .
    H H6 -0.3157 0.5486 0.1994 0.026 Uiso calc R 1 . .
    C C7 -0.1195(2) 0.51040(15) 0.15290(11) 0.0170(4) Uani d . 1 . .
    C C8 -0.0120(2) 0.61631(15) 0.16377(12) 0.0196(4) Uani d . 1 . .
    H H8 -0.0473 0.6754 0.1867 0.023 Uiso calc R 1 . .
    C C9 0.1462(2) 0.63784(15) 0.14184(12) 0.0181(4) Uani d . 1 . .
    C C10 0.2576(2) 0.74645(16) 0.15396(13) 0.0237(4) Uani d . 1 . .
    H H10 0.2225 0.8059 0.1763 0.028 Uiso calc R 1 . .
    C C11 0.4120(2) 0.76605(17) 0.13417(14) 0.0289(5) Uani d . 1 . .
    H H11 0.4841 0.8386 0.1425 0.035 Uiso calc R 1 . .
    C C12 0.4657(2) 0.67730(16) 0.10083(13) 0.0262(5) Uani d . 1 . .
    H H12 0.5740 0.6911 0.0870 0.031 Uiso calc R 1 . .
    C C13 0.3642(2) 0.57331(16) 0.08864(13) 0.0222(4) Uani d . 1 . .
    H H13 0.4031 0.5156 0.0665 0.027 Uiso calc R 1 . .
    C C14 0.2004(2) 0.54824(15) 0.10823(12) 0.0178(4) Uani d . 1 . .
    C C15 0.1512(2) 0.34955(15) 0.06342(12) 0.0181(4) Uani d . 1 . .
    H H15 0.1987 0.3556 0.0095 0.022 Uiso calc R 1 . .
    C C16 0.1843(2) 0.17612(14) 0.05799(12) 0.0165(4) Uani d . 1 . .
    C C17 0.2645(2) 0.11812(15) 0.11268(12) 0.0170(4) Uani d . 1 . .
    C C18 0.3106(2) 0.03190(15) 0.07482(12) 0.0191(4) Uani d . 1 . .
    H H18 0.3682 -0.0058 0.1120 0.023 Uiso calc R 1 . .
    C C19 0.2723(2) 0.00072(15) -0.01782(13) 0.0218(4) Uani d . 1 . .
    H H19 0.3061 -0.0577 -0.0435 0.026 Uiso calc R 1 . .
    C C20 0.1853(2) 0.05329(15) -0.07398(12) 0.0202(4) Uani d . 1 . .
    C C21 0.1432(2) 0.14129(16) -0.03464(12) 0.0198(4) Uani d . 1 . .
    H H21 0.0850 0.1787 -0.0718 0.024 Uiso calc R 1 . .
    C C22 0.1364(2) 0.01475(18) -0.17348(13) 0.0316(5) Uani d . 1 . .
    H H22A 0.0264 -0.0380 -0.1843 0.047 Uiso calc R 1 . .
    H H22B 0.2149 -0.0203 -0.1943 0.047 Uiso calc R 1 . .
    H H22C 0.1359 0.0774 -0.2067 0.047 Uiso calc R 1 . .
    O O2 0.53743(15) 0.04269(11) 0.27603(8) 0.0207(3) Uani d . 1 . .
    H H20H 0.488(2) 0.0923(17) 0.2760(13) 0.031 Uiso d . 1 . .
    N N2 0.52578(16) 0.20557(12) 0.39729(10) 0.0168(3) Uani d . 1 . .
    C C23 0.48926(19) 0.38573(14) 0.40197(11) 0.0142(4) Uani d . 1 . .
    C C24 0.3154(2) 0.35684(14) 0.38026(11) 0.0150(4) Uani d . 1 . .
    C C25 0.2085(2) 0.25083(15) 0.38727(11) 0.0175(4) Uani d . 1 . .
    H H25 0.2540 0.1949 0.4049 0.021 Uiso calc R 1 . .
    C C26 0.0420(2) 0.22873(15) 0.36905(12) 0.0197(4) Uani d . 1 . .
    H H26 -0.0263 0.1578 0.3746 0.024 Uiso calc R 1 . .
    C C27 -0.0304(2) 0.30931(16) 0.34210(12) 0.0205(4) Uani d . 1 . .
    H H27 -0.1463 0.2922 0.3290 0.025 Uiso calc R 1 . .
    C C28 0.0661(2) 0.41141(16) 0.33494(12) 0.0195(4) Uani d . 1 . .
    H H28 0.0167 0.4656 0.3175 0.023 Uiso calc R 1 . .
    C C29 0.2409(2) 0.43844(15) 0.35330(11) 0.0161(4) Uani d . 1 . .
    C C30 0.3395(2) 0.54295(15) 0.34506(11) 0.0172(4) Uani d . 1 . .
    H H30 0.2891 0.5956 0.3249 0.021 Uiso calc R 1 . .
    C C31 0.5098(2) 0.57245(14) 0.36561(11) 0.0167(4) Uani d . 1 . .
    C C32 0.6089(2) 0.67977(15) 0.35648(13) 0.0229(4) Uani d . 1 . .
    H H32 0.5579 0.7320 0.3359 0.027 Uiso calc R 1 . .
    C C33 0.7750(2) 0.70842(15) 0.37681(13) 0.0236(4) Uani d . 1 . .
    H H33 0.8392 0.7804 0.3709 0.028 Uiso calc R 1 . .
    C C34 0.8524(2) 0.63117(15) 0.40679(12) 0.0211(4) Uani d . 1 . .
    H H34 0.9686 0.6519 0.4210 0.025 Uiso calc R 1 . .
    C C35 0.7631(2) 0.52775(15) 0.41557(12) 0.0188(4) Uani d . 1 . .
    H H35 0.8181 0.4771 0.4350 0.023 Uiso calc R 1 . .
    C C36 0.5874(2) 0.49345(14) 0.39604(11) 0.0152(4) Uani d . 1 . .
    C C37 0.5733(2) 0.30621(15) 0.43076(12) 0.0157(4) Uani d . 1 . .
    H H37 0.6671 0.3307 0.4763 0.019 Uiso calc R 1 . .
    C C38 0.61304(19) 0.13383(14) 0.42820(12) 0.0145(4) Uani d . 1 . .
    C C39 0.61383(19) 0.05028(15) 0.36290(12) 0.0157(4) Uani d . 1 . .
    C C40 0.69549(19) -0.02469(14) 0.38538(12) 0.0164(4) Uani d . 1 . .
    H H40 0.6983 -0.0807 0.3409 0.020 Uiso calc R 1 . .
    C C41 0.77342(19) -0.01782(15) 0.47339(12) 0.0172(4) Uani d . 1 . .
    H H41 0.8307 -0.0690 0.4881 0.021 Uiso calc R 1 . .
    C C42 0.76957(19) 0.06220(15) 0.54060(12) 0.0172(4) Uani d . 1 . .
    C C43 0.68877(19) 0.13757(14) 0.51648(12) 0.0161(4) Uani d . 1 . .
    H H43 0.6850 0.1930 0.5612 0.019 Uiso calc R 1 . .
    C C44 0.8441(2) 0.06293(16) 0.63718(12) 0.0219(4) Uani d . 1 . .
    H H44A 0.8793 0.1379 0.6678 0.033 Uiso calc R 1 . .
    H H44B 0.9391 0.0350 0.6380 0.033 Uiso calc R 1 . .
    H H44C 0.7624 0.0163 0.6685 0.033 Uiso calc R 1 . .
loop_
    _atom_site_aniso_label
    _atom_site_aniso_U_11
    _atom_site_aniso_U_22
    _atom_site_aniso_U_33
    _atom_site_aniso_U_12
    _atom_site_aniso_U_13
    _atom_site_aniso_U_23
    O1 0.0282(7) 0.0235(8) 0.0179(7) 0.0142(6) -0.0002(6) 0.0010(6)
    N1 0.0183(8) 0.0189(9) 0.0177(8) 0.0092(6) 0.0015(6) 0.0003(7)
    C1 0.0197(9) 0.0186(10) 0.0134(9) 0.0097(8) 0.0013(7) 0.0030(8)
    C2 0.0191(9) 0.0201(10) 0.0128(9) 0.0099(8) -0.0006(7) 0.0029(8)
    C3 0.0212(10) 0.0212(11) 0.0224(10) 0.0094(8) 0.0001(8) -0.0016(8)
    C4 0.0196(9) 0.0238(11) 0.0290(11) 0.0055(8) 0.0021(8) 0.0014(9)
    C5 0.0202(10) 0.0313(12) 0.0253(11) 0.0110(9) 0.0043(8) 0.0018(9)
    C6 0.0217(10) 0.0283(12) 0.0184(10) 0.0151(9) 0.0032(8) 0.0009(8)
    C7 0.0195(9) 0.0232(11) 0.0116(9) 0.0121(8) 0.0008(7) 0.0036(8)
    C8 0.0262(10) 0.0200(11) 0.0173(10) 0.0150(8) 0.0018(8) 0.0028(8)
    C9 0.0221(9) 0.0204(11) 0.0139(9) 0.0098(8) 0.0010(8) 0.0042(8)
    C10 0.0311(11) 0.0165(10) 0.0264(11) 0.0118(8) 0.0034(9) 0.0034(9)
    C11 0.0289(11) 0.0217(12) 0.0369(13) 0.0070(9) 0.0053(9) 0.0087(10)
    C12 0.0225(10) 0.0264(12) 0.0333(12) 0.0099(9) 0.0077(9) 0.0095(10)
    C13 0.0240(10) 0.0228(11) 0.0248(11) 0.0136(8) 0.0051(8) 0.0062(9)
    C14 0.0217(9) 0.0201(11) 0.0138(9) 0.0103(8) 0.0006(7) 0.0038(8)
    C15 0.0162(9) 0.0228(11) 0.0162(10) 0.0077(8) 0.0013(7) 0.0021(8)
    C16 0.0151(8) 0.0163(10) 0.0194(10) 0.0056(7) 0.0054(7) 0.0016(8)
    C17 0.0163(9) 0.0159(10) 0.0176(10) 0.0033(7) 0.0029(8) 0.0000(8)
    C18 0.0176(9) 0.0169(10) 0.0232(11) 0.0067(8) 0.0002(8) 0.0030(8)
    C19 0.0168(9) 0.0189(11) 0.0287(11) 0.0045(8) 0.0057(8) -0.0043(9)
    C20 0.0148(9) 0.0242(11) 0.0191(10) 0.0030(8) 0.0034(8) -0.0034(8)
    C21 0.0166(9) 0.0244(11) 0.0188(10) 0.0060(8) 0.0027(8) 0.0052(8)
    C22 0.0275(11) 0.0411(14) 0.0234(11) 0.0081(10) 0.0041(9) -0.0059(10)
    O2 0.0236(7) 0.0198(8) 0.0208(7) 0.0118(6) -0.0003(6) 0.0000(6)
    N2 0.0180(8) 0.0160(9) 0.0193(8) 0.0086(6) 0.0051(6) 0.0032(7)
    C23 0.0185(9) 0.0141(10) 0.0117(9) 0.0076(7) 0.0028(7) 0.0001(7)
    C24 0.0202(9) 0.0162(10) 0.0101(9) 0.0083(7) 0.0025(7) -0.0003(7)
    C25 0.0201(9) 0.0177(10) 0.0179(10) 0.0092(8) 0.0052(8) 0.0036(8)
    C26 0.0195(9) 0.0170(10) 0.0214(10) 0.0032(8) 0.0048(8) 0.0000(8)
    C27 0.0148(9) 0.0281(12) 0.0193(10) 0.0085(8) 0.0007(8) 0.0017(8)
    C28 0.0213(9) 0.0255(11) 0.0157(10) 0.0142(8) 0.0006(8) 0.0021(8)
    C29 0.0210(9) 0.0204(10) 0.0095(9) 0.0107(8) 0.0021(7) 0.0003(8)
    C30 0.0250(10) 0.0163(10) 0.0150(9) 0.0127(8) 0.0043(8) 0.0036(8)
    C31 0.0243(9) 0.0143(10) 0.0139(9) 0.0079(8) 0.0060(8) 0.0017(8)
    C32 0.0314(11) 0.0156(10) 0.0249(11) 0.0096(8) 0.0087(9) 0.0049(8)
    C33 0.0300(11) 0.0115(10) 0.0286(11) 0.0031(8) 0.0100(9) 0.0006(8)
    C34 0.0199(9) 0.0191(11) 0.0218(10) 0.0027(8) 0.0053(8) -0.0039(8)
    C35 0.0209(9) 0.0195(10) 0.0176(10) 0.0084(8) 0.0048(8) 0.0005(8)
    C36 0.0208(9) 0.0131(10) 0.0120(9) 0.0056(7) 0.0042(7) -0.0006(7)
    C37 0.0154(9) 0.0185(10) 0.0145(9) 0.0067(7) 0.0028(7) 0.0021(8)
    C38 0.0128(8) 0.0126(9) 0.0201(10) 0.0048(7) 0.0060(7) 0.0049(8)
    C39 0.0124(8) 0.0190(10) 0.0149(9) 0.0028(7) 0.0023(7) 0.0036(8)
    C40 0.0161(9) 0.0135(10) 0.0216(10) 0.0058(7) 0.0071(8) 0.0023(8)
    C41 0.0136(8) 0.0162(10) 0.0254(10) 0.0064(7) 0.0071(8) 0.0089(8)
    C42 0.0127(8) 0.0193(10) 0.0209(10) 0.0039(7) 0.0059(7) 0.0076(8)
    C43 0.0157(9) 0.0134(10) 0.0190(10) 0.0037(7) 0.0043(7) 0.0007(8)
    C44 0.0210(9) 0.0244(11) 0.0224(11) 0.0087(8) 0.0040(8) 0.0069(9)
_geom_special_details
;
All esds (except the esd in the dihedral angle between two l.s. planes) are
estimated using the full covariance matrix. The cell esds are taken into
account individually in the estimation of esds in distances, angles and
torsion angles; correlations between esds in cell parameters are only used
when they are defined by crystal symmetry. An approximate (isotropic)
treatment of cell esds is used for estimating esds involving l.s. planes.
;
loop_
    _geom_bond_atom_site_label_1
    _geom_bond_atom_site_label_2
    _geom_bond_site_symmetry_2
    _geom_bond_distance
    _geom_bond_publ_flag
    O1 C17 . 1.371(2) ?
    O1 H10H . 0.82(2) ?
    N1 C15 . 1.280(2) ?
    N1 C16 . 1.419(2) ?
    C1 C14 . 1.410(2) ?
    C1 C2 . 1.416(2) ?
    C1 C15 . 1.477(2) ?
    C2 C3 . 1.426(2) ?
    C2 C7 . 1.435(2) ?
    C3 C4 . 1.361(2) ?
    C3 H3 . 0.9500 ?
    C4 C5 . 1.417(3) ?
    C4 H4 . 0.9500 ?
    C5 C6 . 1.356(3) ?
    C5 H5 . 0.9500 ?
    C6 C7 . 1.431(2) ?
    C6 H6 . 0.9500 ?
    C7 C8 . 1.395(2) ?
    C8 C9 . 1.396(2) ?
    C8 H8 . 0.9500 ?
    C9 C10 . 1.433(3) ?
    C9 C14 . 1.438(2) ?
    C10 C11 . 1.355(3) ?
    C10 H10 . 0.9500 ?
    C11 C12 . 1.425(3) ?
    C11 H11 . 0.9500 ?
    C12 C13 . 1.356(3) ?
    C12 H12 . 0.9500 ?
    C13 C14 . 1.427(2) ?
    C13 H13 . 0.9500 ?
    C15 H15 . 0.9500 ?
    C16 C21 . 1.396(2) ?
    C16 C17 . 1.397(2) ?
    C17 C18 . 1.383(2) ?
    C18 C19 . 1.388(3) ?
    C18 H18 . 0.9500 ?
    C19 C20 . 1.395(3) ?
    C19 H19 . 0.9500 ?
    C20 C21 . 1.392(2) ?
    C20 C22 . 1.504(3) ?
    C21 H21 . 0.9500 ?
    C22 H22A . 0.9800 ?
    C22 H22B . 0.9800 ?
    C22 H22C . 0.9800 ?
    O2 C39 . 1.368(2) ?
    O2 H20H . 0.86(2) ?
    N2 C37 . 1.279(2) ?
    N2 C38 . 1.414(2) ?
    C23 C36 . 1.417(2) ?
    C23 C24 . 1.423(2) ?
    C23 C37 . 1.470(2) ?
    C24 C25 . 1.430(2) ?
    C24 C29 . 1.434(2) ?
    C25 C26 . 1.366(2) ?
    C25 H25 . 0.9500 ?
    C26 C27 . 1.411(3) ?
    C26 H26 . 0.9500 ?
    C27 C28 . 1.359(3) ?
    C27 H27 . 0.9500 ?
    C28 C29 . 1.429(2) ?
    C28 H28 . 0.9500 ?
    C29 C30 . 1.393(2) ?
    C30 C31 . 1.393(2) ?
    C30 H30 . 0.9500 ?
    C31 C32 . 1.427(2) ?
    C31 C36 . 1.437(2) ?
    C32 C33 . 1.359(3) ?
    C32 H32 . 0.9500 ?
    C33 C34 . 1.414(3) ?
    C33 H33 . 0.9500 ?
    C34 C35 . 1.358(2) ?
    C34 H34 . 0.9500 ?
    C35 C36 . 1.434(2) ?
    C35 H35 . 0.9500 ?
    C37 H37 . 0.9500 ?
    C38 C43 . 1.393(2) ?
    C38 C39 . 1.397(2) ?
    C39 C40 . 1.382(2) ?
    C40 C41 . 1.389(2) ?
    C40 H40 . 0.9500 ?
    C41 C42 . 1.393(2) ?
    C41 H41 . 0.9500 ?
    C42 C43 . 1.388(2) ?
    C42 C44 . 1.509(2) ?
    C43 H43 . 0.9500 ?
    C44 H44A . 0.9800 ?
    C44 H44B . 0.9800 ?
    C44 H44C . 0.9800 ?
loop_
    _geom_angle_atom_site_label_1
    _geom_angle_atom_site_label_2
    _geom_angle_atom_site_label_3
    _geom_angle_site_symmetry_1
    _geom_angle_site_symmetry_3
    _geom_angle
    _geom_angle_publ_flag
    C17 O1 H10H . . 106.8(15) ?
    C15 N1 C16 . . 118.53(15) ?
    C14 C1 C2 . . 120.64(16) ?
    C14 C1 C15 . . 118.97(15) ?
    C2 C1 C15 . . 120.36(16) ?
    C1 C2 C3 . . 123.32(16) ?
    C1 C2 C7 . . 119.01(16) ?
    C3 C2 C7 . . 117.67(15) ?
    C4 C3 C2 . . 121.46(18) ?
    C4 C3 H3 . . 119.3 ?
    C2 C3 H3 . . 119.3 ?
    C3 C4 C5 . . 120.64(18) ?
    C3 C4 H4 . . 119.7 ?
    C5 C4 H4 . . 119.7 ?
    C6 C5 C4 . . 120.15(17) ?
    C6 C5 H5 . . 119.9 ?
    C4 C5 H5 . . 119.9 ?
    C5 C6 C7 . . 121.02(18) ?
    C5 C6 H6 . . 119.5 ?
    C7 C6 H6 . . 119.5 ?
    C8 C7 C6 . . 121.19(17) ?
    C8 C7 C2 . . 119.78(15) ?
    C6 C7 C2 . . 119.00(16) ?
    C7 C8 C9 . . 121.78(17) ?
    C7 C8 H8 . . 119.1 ?
    C9 C8 H8 . . 119.1 ?
    C8 C9 C10 . . 121.89(17) ?
    C8 C9 C14 . . 119.11(16) ?
    C10 C9 C14 . . 118.98(16) ?
    C11 C10 C9 . . 121.35(18) ?
    C11 C10 H10 . . 119.3 ?
    C9 C10 H10 . . 119.3 ?
    C10 C11 C12 . . 119.68(18) ?
    C10 C11 H11 . . 120.2 ?
    C12 C11 H11 . . 120.2 ?
    C13 C12 C11 . . 120.79(17) ?
    C13 C12 H12 . . 119.6 ?
    C11 C12 H12 . . 119.6 ?
    C12 C13 C14 . . 121.78(18) ?
    C12 C13 H13 . . 119.1 ?
    C14 C13 H13 . . 119.1 ?
    C1 C14 C13 . . 122.90(17) ?
    C1 C14 C9 . . 119.66(15) ?
    C13 C14 C9 . . 117.42(16) ?
    N1 C15 C1 . . 123.23(16) ?
    N1 C15 H15 . . 118.4 ?
    C1 C15 H15 . . 118.4 ?
    C21 C16 C17 . . 118.71(16) ?
    C21 C16 N1 . . 124.14(16) ?
    C17 C16 N1 . . 117.01(15) ?
    O1 C17 C18 . . 118.31(16) ?
    O1 C17 C16 . . 121.24(16) ?
    C18 C17 C16 . . 120.41(16) ?
    C17 C18 C19 . . 119.72(17) ?
    C17 C18 H18 . . 120.1 ?
    C19 C18 H18 . . 120.1 ?
    C18 C19 C20 . . 121.45(17) ?
    C18 C19 H19 . . 119.3 ?
    C20 C19 H19 . . 119.3 ?
    C21 C20 C19 . . 117.80(17) ?
    C21 C20 C22 . . 121.23(18) ?
    C19 C20 C22 . . 120.97(17) ?
    C20 C21 C16 . . 121.79(17) ?
    C20 C21 H21 . . 119.1 ?
    C16 C21 H21 . . 119.1 ?
    C20 C22 H22A . . 109.5 ?
    C20 C22 H22B . . 109.5 ?
    H22A C22 H22B . . 109.5 ?
    C20 C22 H22C . . 109.5 ?
    H22A C22 H22C . . 109.5 ?
    H22B C22 H22C . . 109.5 ?
    C39 O2 H20H . . 105.9(14) ?
    C37 N2 C38 . . 119.84(15) ?
    C36 C23 C24 . . 120.39(16) ?
    C36 C23 C37 . . 117.76(15) ?
    C24 C23 C37 . . 121.85(16) ?
    C23 C24 C25 . . 123.46(16) ?
    C23 C24 C29 . . 119.12(16) ?
    C25 C24 C29 . . 117.37(15) ?
    C26 C25 C24 . . 121.06(17) ?
    C26 C25 H25 . . 119.5 ?
    C24 C25 H25 . . 119.5 ?
    C25 C26 C27 . . 121.23(17) ?
    C25 C26 H26 . . 119.4 ?
    C27 C26 H26 . . 119.4 ?
    C28 C27 C26 . . 119.87(16) ?
    C28 C27 H27 . . 120.1 ?
    C26 C27 H27 . . 120.1 ?
    C27 C28 C29 . . 120.93(17) ?
    C27 C28 H28 . . 119.5 ?
    C29 C28 H28 . . 119.5 ?
    C30 C29 C28 . . 120.78(16) ?
    C30 C29 C24 . . 119.70(15) ?
    C28 C29 C24 . . 119.53(16) ?
    C31 C30 C29 . . 121.87(16) ?
    C31 C30 H30 . . 119.1 ?
    C29 C30 H30 . . 119.1 ?
    C30 C31 C32 . . 121.12(17) ?
    C30 C31 C36 . . 119.56(16) ?
    C32 C31 C36 . . 119.32(16) ?
    C33 C32 C31 . . 121.00(18) ?
    C33 C32 H32 . . 119.5 ?
    C31 C32 H32 . . 119.5 ?
    C32 C33 C34 . . 120.05(17) ?
    C32 C33 H33 . . 120.0 ?
    C34 C33 H33 . . 120.0 ?
    C35 C34 C33 . . 120.98(17) ?
    C35 C34 H34 . . 119.5 ?
    C33 C34 H34 . . 119.5 ?
    C34 C35 C36 . . 121.33(17) ?
    C34 C35 H35 . . 119.3 ?
    C36 C35 H35 . . 119.3 ?
    C23 C36 C35 . . 123.36(16) ?
    C23 C36 C31 . . 119.28(15) ?
    C35 C36 C31 . . 117.32(16) ?
    N2 C37 C23 . . 122.99(16) ?
    N2 C37 H37 . . 118.5 ?
    C23 C37 H37 . . 118.5 ?
    C43 C38 C39 . . 119.36(16) ?
    C43 C38 N2 . . 125.80(16) ?
    C39 C38 N2 . . 114.77(16) ?
    O2 C39 C40 . . 119.20(16) ?
    O2 C39 C38 . . 120.91(16) ?
    C40 C39 C38 . . 119.88(16) ?
    C39 C40 C41 . . 119.70(17) ?
    C39 C40 H40 . . 120.2 ?
    C41 C40 H40 . . 120.2 ?
    C40 C41 C42 . . 121.63(17) ?
    C40 C41 H41 . . 119.2 ?
    C42 C41 H41 . . 119.2 ?
    C43 C42 C41 . . 117.83(17) ?
    C43 C42 C44 . . 121.43(17) ?
    C41 C42 C44 . . 120.68(16) ?
    C42 C43 C38 . . 121.54(17) ?
    C42 C43 H43 . . 119.2 ?
    C38 C43 H43 . . 119.2 ?
    C42 C44 H44A . . 109.5 ?
    C42 C44 H44B . . 109.5 ?
    H44A C44 H44B . . 109.5 ?
    C42 C44 H44C . . 109.5 ?
    H44A C44 H44C . . 109.5 ?
    H44B C44 H44C . . 109.5 ?
loop_
    _geom_torsion_atom_site_label_1
    _geom_torsion_atom_site_label_2
    _geom_torsion_atom_site_label_3
    _geom_torsion_atom_site_label_4
    _geom_torsion_site_symmetry_1
    _geom_torsion_site_symmetry_2
    _geom_torsion_site_symmetry_3
    _geom_torsion_site_symmetry_4
    _geom_torsion
    _geom_torsion_publ_flag
    C14 C1 C2 C3 . . . . 178.20(16) ?
    C15 C1 C2 C3 . . . . 0.0(3) ?
    C14 C1 C2 C7 . . . . -1.3(3) ?
    C15 C1 C2 C7 . . . . -179.45(16) ?
    C1 C2 C3 C4 . . . . 178.37(17) ?
    C7 C2 C3 C4 . . . . -2.1(3) ?
    C2 C3 C4 C5 . . . . 0.2(3) ?
    C3 C4 C5 C6 . . . . 1.6(3) ?
    C4 C5 C6 C7 . . . . -1.4(3) ?
    C5 C6 C7 C8 . . . . -178.84(17) ?
    C5 C6 C7 C2 . . . . -0.6(3) ?
    C1 C2 C7 C8 . . . . 0.1(2) ?
    C3 C2 C7 C8 . . . . -179.44(16) ?
    C1 C2 C7 C6 . . . . -178.15(16) ?
    C3 C2 C7 C6 . . . . 2.3(2) ?
    C6 C7 C8 C9 . . . . 179.17(17) ?
    C2 C7 C8 C9 . . . . 1.0(3) ?
    C7 C8 C9 C10 . . . . -179.25(17) ?
    C7 C8 C9 C14 . . . . -0.8(3) ?
    C8 C9 C10 C11 . . . . 178.62(18) ?
    C14 C9 C10 C11 . . . . 0.2(3) ?
    C9 C10 C11 C12 . . . . -0.2(3) ?
    C10 C11 C12 C13 . . . . 0.0(3) ?
    C11 C12 C13 C14 . . . . 0.2(3) ?
    C2 C1 C14 C13 . . . . 179.46(16) ?
    C15 C1 C14 C13 . . . . -2.3(3) ?
    C2 C1 C14 C9 . . . . 1.5(3) ?
    C15 C1 C14 C9 . . . . 179.64(16) ?
    C12 C13 C14 C1 . . . . -178.18(17) ?
    C12 C13 C14 C9 . . . . -0.1(3) ?
    C8 C9 C14 C1 . . . . -0.4(3) ?
    C10 C9 C14 C1 . . . . 178.07(16) ?
    C8 C9 C14 C13 . . . . -178.52(17) ?
    C10 C9 C14 C13 . . . . 0.0(2) ?
    C16 N1 C15 C1 . . . . 174.06(15) ?
    C14 C1 C15 N1 . . . . 130.13(19) ?
    C2 C1 C15 N1 . . . . -51.7(3) ?
    C15 N1 C16 C21 . . . . -41.7(2) ?
    C15 N1 C16 C17 . . . . 142.73(16) ?
    C21 C16 C17 O1 . . . . -178.70(15) ?
    N1 C16 C17 O1 . . . . -2.9(2) ?
    C21 C16 C17 C18 . . . . 3.7(2) ?
    N1 C16 C17 C18 . . . . 179.53(15) ?
    O1 C17 C18 C19 . . . . -179.66(15) ?
    C16 C17 C18 C19 . . . . -2.0(2) ?
    C17 C18 C19 C20 . . . . -1.2(3) ?
    C18 C19 C20 C21 . . . . 2.4(2) ?
    C18 C19 C20 C22 . . . . -176.54(16) ?
    C19 C20 C21 C16 . . . . -0.6(2) ?
    C22 C20 C21 C16 . . . . 178.34(16) ?
    C17 C16 C21 C20 . . . . -2.4(2) ?
    N1 C16 C21 C20 . . . . -177.88(15) ?
    C36 C23 C24 C25 . . . . -178.08(15) ?
    C37 C23 C24 C25 . . . . 2.1(3) ?
    C36 C23 C24 C29 . . . . -0.7(2) ?
    C37 C23 C24 C29 . . . . 179.52(16) ?
    C23 C24 C25 C26 . . . . 177.33(16) ?
    C29 C24 C25 C26 . . . . -0.1(2) ?
    C24 C25 C26 C27 . . . . 0.5(3) ?
    C25 C26 C27 C28 . . . . -0.8(3) ?
    C26 C27 C28 C29 . . . . 0.8(3) ?
    C27 C28 C29 C30 . . . . 179.40(17) ?
    C27 C28 C29 C24 . . . . -0.4(2) ?
    C23 C24 C29 C30 . . . . 2.7(2) ?
    C25 C24 C29 C30 . . . . -179.73(16) ?
    C23 C24 C29 C28 . . . . -177.46(15) ?
    C25 C24 C29 C28 . . . . 0.1(2) ?
    C28 C29 C30 C31 . . . . 177.71(15) ?
    C24 C29 C30 C31 . . . . -2.5(3) ?
    C29 C30 C31 C32 . . . . 179.78(16) ?
    C29 C30 C31 C36 . . . . 0.1(3) ?
    C30 C31 C32 C33 . . . . 179.82(17) ?
    C36 C31 C32 C33 . . . . -0.5(3) ?
    C31 C32 C33 C34 . . . . 0.5(3) ?
    C32 C33 C34 C35 . . . . 0.2(3) ?
    C33 C34 C35 C36 . . . . -0.9(3) ?
    C24 C23 C36 C35 . . . . -179.05(15) ?
    C37 C23 C36 C35 . . . . 0.8(2) ?
    C24 C23 C36 C31 . . . . -1.6(2) ?
    C37 C23 C36 C31 . . . . 178.21(16) ?
    C34 C35 C36 C23 . . . . 178.33(16) ?
    C34 C35 C36 C31 . . . . 0.8(2) ?
    C30 C31 C36 C23 . . . . 1.9(2) ?
    C32 C31 C36 C23 . . . . -177.74(15) ?
    C30 C31 C36 C35 . . . . 179.50(15) ?
    C32 C31 C36 C35 . . . . -0.1(2) ?
    C38 N2 C37 C23 . . . . 179.85(14) ?
    C36 C23 C37 N2 . . . . -142.22(16) ?
    C24 C23 C37 N2 . . . . 37.6(2) ?
    C37 N2 C38 C43 . . . . 35.3(2) ?
    C37 N2 C38 C39 . . . . -147.70(15) ?
    C43 C38 C39 O2 . . . . 178.51(14) ?
    N2 C38 C39 O2 . . . . 1.3(2) ?
    C43 C38 C39 C40 . . . . -2.8(2) ?
    N2 C38 C39 C40 . . . . 179.93(14) ?
    O2 C39 C40 C41 . . . . -179.96(14) ?
    C38 C39 C40 C41 . . . . 1.4(2) ?
    C39 C40 C41 C42 . . . . 1.0(2) ?
    C40 C41 C42 C43 . . . . -1.8(2) ?
    C40 C41 C42 C44 . . . . 175.37(15) ?
    C41 C42 C43 C38 . . . . 0.2(2) ?
    C44 C42 C43 C38 . . . . -176.88(15) ?
    C39 C38 C43 C42 . . . . 2.0(2) ?
    N2 C38 C43 C42 . . . . 178.95(15) ?
loop_
    _geom_hbond_atom_site_label_D
    _geom_hbond_atom_site_label_H
    _geom_hbond_atom_site_label_A
    _geom_hbond_site_symmetry_A
    _geom_hbond_distance_DH
    _geom_hbond_distance_HA
    _geom_hbond_distance_DA
    _geom_hbond_angle_DHA
    O1 H10H N1 . 0.82(2) 2.27(2) 2.754(2) 118.0(17)
    O2 H20H O1 . 0.86(2) 2.11(2) 2.8602(18) 144.9(18)
    O2 H20H N2 . 0.86(2) 2.17(2) 2.695(2) 119.1(17)
data_global
_journal_date_recd_electronic     2010-05-04
_journal_date_accepted     2010-05-06
_journal_name_full     'Acta Crystallographica, Section E'
_journal_year     2010
_journal_volume     66
_journal_issue      6
_journal_page_first     o1353
_journal_page_last     o1353
_journal_paper_category     QO
_journal_coeditor_code     ZQ2039
_publ_contact_author_name     'Ralph Isovitsch'
_publ_contact_author_address
;
Department of Chemistry
Whittier College
13406 Philadelphia Street
Whittier CA 90608
;
_publ_contact_author_email     'risovits@whittier.edu'
_publ_contact_author_fax     '562.464.4591'
_publ_contact_author_phone     '562.907.4200 x 4499'
_publ_section_title
;
2-(9-Anthrylmethylideneamino)-4-methylphenol
;
loop_
    _publ_author_name
    _publ_author_footnote
    _publ_author_address
    'Villalpando, Andr\'es' .
;
Department of Chemistry
Whittier College
13406 Philadelphia Street
Whittier
CA 90608
USA
;
    'Fronczek, Frank R.' .
;
Department of Chemistry
Louisiana State University
Baton Rouge
LA 70803
USA
;
    'Isovitsch, Ralph' .
;
Department of Chemistry
Whittier College
13406 Philadelphia Street
Whittier
CA 90608
USA
;
