# Supplementary material for: 2-(9-Anthrylmethyl­ideneamino)-4-methyl­phenol
Source: Acta Crystallogr Sect E Struct Rep Online. 2010 May 15;66(Pt 6):o1353. doi: 10.1107/S1600536810016715 (PMC2979592; doi:10.1107/S1600536810016715)
Supplement: Supplementary file 2 [file e-66-o1353-Isup2.hkl]

#
# h,k,l, Fc-squared, Fo-squared, sigma(Fo-squared) and status flag
#
data_I
_shelx_title ' RIWC1'
_shelx_refln_list_code          4
_shelx_F_calc_maximum      219.92
_exptl_crystal_F_000       656.00
_reflns_d_resolution_high  0.7602
 
loop_
 _symmetry_equiv_pos_as_xyz
 'x, y, z'
 '-x, -y, -z'
 
_cell_length_a     8.6037
_cell_length_b    12.8390
_cell_length_c    15.0150
_cell_angle_alpha  94.508
_cell_angle_beta   97.164
_cell_angle_gamma 106.490
 
_shelx_F_squared_multiplier     1.000
 
loop_
 _refln_index_h
 _refln_index_k
 _refln_index_l
 _refln_F_squared_calc
 _refln_F_squared_meas
 _refln_F_squared_sigma
 _refln_observed_status
   2   0   0     4935.10     4622.45    130.58 o
   3   0   0      957.61      959.70     28.53 o
   4   0   0       12.40       16.63      4.48 o
   5   0   0        1.98       -2.85      2.85 o
   6   0   0      198.61      204.84      6.73 o
   7   0   0       50.14       67.51      5.30 o
   8   0   0       12.42        4.70      5.71 o
   9   0   0       89.51       77.16     13.88 o
  10   0   0        0.12       25.15     31.19 o
 -10   1   0       35.70      147.58     43.16 o
  -9   1   0       10.20       12.17      9.05 o
  -8   1   0        6.09        4.14      6.54 o
  -7   1   0      202.87      191.19      7.11 o
  -6   1   0        7.70       10.31      6.49 o
  -5   1   0      165.16      150.33      4.94 o
  -4   1   0      542.98      562.07      9.00 o
  -3   1   0     1170.92     1100.45     15.19 o
  -2   1   0      394.98      382.27      6.16 o
  -1   1   0       21.26       10.56      1.46 o
   1   1   0     1750.36     1623.29     24.05 o
   2   1   0    14284.29    13850.42    297.48 o
   3   1   0      719.29      719.44     10.83 o
   4   1   0        6.48        4.46      2.41 o
   5   1   0       10.51       16.60      6.04 o
   6   1   0       45.15       44.52      4.91 o
   7   1   0      163.63      157.01      7.82 o
   8   1   0      120.94      119.52      9.98 o
   9   1   0        2.38       -1.01     13.28 o
  10   1   0        2.12      -13.08     41.25 o
 -11   2   0        0.78       42.25     49.49 o
 -10   2   0        9.09       -3.02     23.24 o
  -9   2   0       29.34       41.43      9.81 o
  -8   2   0      172.22      152.99      7.54 o
  -7   2   0       15.18       18.14      4.23 o
  -6   2   0       82.28       96.16      4.61 o
  -5   2   0      966.22     1001.46     30.07 o
  -4   2   0      126.30      114.62      4.08 o
  -3   2   0       43.48       44.35      2.84 o
  -2   2   0     1868.60     1760.01     25.44 o
  -1   2   0      189.35      172.99      3.56 o
   0   2   0     3038.74     2823.05     46.82 o
   1   2   0      309.67      311.99      8.72 o
   2   2   0     1083.78     1015.08     15.62 o
   3   2   0      519.91      512.91     10.33 o
   4   2   0        5.25        3.02      2.92 o
   5   2   0       34.65       34.10      3.92 o
   6   2   0      132.10      144.27      7.19 o
   7   2   0      196.16      188.68     10.26 o
   8   2   0        1.43       -0.66      8.47 o
   9   2   0       37.14       44.37     13.98 o
  10   2   0       41.18       54.12     46.18 o
 -11   3   0       76.13      100.50     34.31 o
 -10   3   0       23.69       41.04     25.15 o
  -9   3   0        4.54        9.52     39.13 o
  -8   3   0        0.75       -4.36      4.61 o
  -7   3   0      118.74      125.52     10.97 o
  -6   3   0       75.20       81.66      7.70 o
  -5   3   0      928.60      983.41     19.90 o
  -4   3   0      159.33      168.24      5.74 o
  -3   3   0     1167.07     1172.48     16.71 o
  -2   3   0      349.22      304.94      5.84 o
  -1   3   0       37.57       42.28      3.89 o
   0   3   0     2901.02     2753.37     47.32 o
   1   3   0        0.50        5.54      2.84 o
   2   3   0        5.34        1.09      6.94 o
   3   3   0        0.01        4.73      2.38 o
   4   3   0      144.23      128.07      4.50 o
   5   3   0       20.77       27.81      5.53 o
   6   3   0     1123.71     1143.43     22.14 o
   7   3   0        2.86        4.02      5.94 o
   8   3   0        2.72       -4.31      8.68 o
   9   3   0        5.09      -11.07     15.19 o
 -11   4   0        3.23       26.06     34.00 o
 -10   4   0        3.73        5.94      8.05 o
  -9   4   0       24.49       18.38     48.34 o
  -8   4   0        0.39       -4.95      4.95 o
  -7   4   0       18.72       16.73      9.46 o
  -6   4   0      440.80      454.65     10.03 o
  -5   4   0      156.11      168.58      6.19 o
  -4   4   0      666.27      680.18     12.44 o
  -3   4   0      594.38      621.33     10.55 o
  -2   4   0     3862.49     3884.07     53.36 o
  -1   4   0       89.72       79.65      5.31 o
   0   4   0      717.59      690.18     15.32 o
   1   4   0        0.01        4.67      4.02 o
   2   4   0       14.35       17.04      4.04 o
   3   4   0        0.25       -0.19      4.98 o
   4   4   0       47.78       41.47      2.83 o
   5   4   0      571.98      571.77     12.73 o
   6   4   0      440.69      455.07     16.81 o
   7   4   0        1.24       -3.50      5.73 o
   8   4   0       11.05        7.95     13.08 o
   9   4   0      301.37      381.86     28.48 o
 -11   5   0       56.95       86.32     23.04 o
 -10   5   0       87.23       97.29     11.27 o
  -9   5   0      185.12      195.72     28.32 o
  -8   5   0       27.65       18.30      5.87 o
  -7   5   0      373.93      367.14     17.81 o
  -6   5   0      195.40      204.53      6.84 o
  -5   5   0      128.62      134.39      4.90 o
  -4   5   0      472.46      546.69     10.96 o
  -3   5   0       57.22       69.83      3.76 o
  -2   5   0     3068.36     3378.28     61.01 o
  -1   5   0       86.03       91.09      8.15 o
   0   5   0       98.17       98.13      6.44 o
   1   5   0      381.68      345.15     10.86 o
   2   5   0        2.70        5.24      4.58 o
   3   5   0        2.53        6.88      4.58 o
   4   5   0       22.82       16.66      7.95 o
   5   5   0      348.40      337.10     16.66 o
   6   5   0       22.43        8.46     14.03 o
   7   5   0       68.28       68.39      9.51 o
   8   5   0       37.29       50.50     17.10 o
   9   5   0        5.49       29.07     19.11 o
 -11   6   0        2.18      -13.31     23.24 o
 -10   6   0      169.40      214.88     14.44 o
  -9   6   0      175.42      172.88     11.87 o
  -8   6   0        0.35        1.85      6.80 o
  -7   6   0     3479.96     3462.29     52.97 o
  -6   6   0      531.78      569.33     12.13 o
  -5   6   0      751.08      737.88     24.97 o
  -4   6   0      214.27      224.08     21.74 o
  -3   6   0       14.75       23.96      3.59 o
  -2   6   0      766.92      792.80     16.75 o
  -1   6   0       17.42       23.79      4.98 o
   0   6   0      400.35      376.41     20.39 o
   1   6   0      388.53      427.25     12.29 o
   2   6   0      223.03      206.90     14.24 o
   3   6   0       46.48       47.06      6.38 o
   4   6   0      434.96      404.43     12.76 o
   5   6   0       70.74       70.43      8.24 o
   6   6   0        2.19        6.05      8.11 o
   7   6   0       13.91       18.11     13.98 o
   8   6   0       91.19      105.64     18.91 o
 -11   7   0        0.05       23.09     18.94 o
 -10   7   0       13.61       19.70     10.10 o
  -9   7   0       75.72       71.64      9.64 o
  -8   7   0        1.35       -1.46      7.08 o
  -7   7   0     1602.92     1583.91     29.73 o
  -6   7   0       32.37       38.56      9.56 o
  -5   7   0      673.51      649.01     14.35 o
  -4   7   0      310.84      385.84     17.31 o
  -3   7   0       81.47       89.10      7.50 o
  -2   7   0      640.55      646.39     16.51 o
  -1   7   0       35.83       55.31      5.87 o
   0   7   0      308.29      309.53     15.05 o
   1   7   0       12.81        9.51      7.49 o
   2   7   0      155.81      138.26      8.77 o
   3   7   0      863.78      863.47     23.32 o
   4   7   0        7.89       11.46      5.40 o
   5   7   0        3.50       12.13     36.77 o
   6   7   0       43.47       40.21      8.52 o
   7   7   0       12.53       19.11     13.08 o
   8   7   0       12.24       21.13     19.21 o
 -11   8   0       57.31       65.56     19.95 o
 -10   8   0       27.47       52.68     17.20 o
  -9   8   0      204.41      202.03     15.14 o
  -8   8   0      208.63      211.59     10.09 o
  -7   8   0     1946.57     1965.40     36.45 o
  -6   8   0      229.24      232.68     14.84 o
  -5   8   0      320.41      298.56     11.21 o
  -4   8   0      130.60      166.53     17.66 o
  -3   8   0        0.29        2.62      4.07 o
  -2   8   0      170.62      128.37     10.16 o
  -1   8   0      407.83      438.97     16.61 o
   0   8   0        2.18        2.03      4.57 o
   1   8   0       10.73       11.46      8.00 o
   2   8   0      365.53      368.93     14.20 o
   3   8   0      350.45      328.37     13.90 o
   4   8   0        5.64        6.94      6.39 o
   5   8   0       77.89       72.16      8.86 o
   6   8   0       13.66       17.04     12.48 o
   7   8   0      171.13      197.40     25.86 o
 -10   9   0       68.97       60.84     12.95 o
  -9   9   0       33.03       20.26     12.15 o
  -8   9   0        0.43        2.10      6.72 o
  -7   9   0       77.93       73.23     12.98 o
  -6   9   0      439.95      459.29     18.28 o
  -5   9   0      215.34      189.17      9.42 o
  -4   9   0      149.65      148.17      9.11 o
  -3   9   0       13.02       12.62      3.92 o
  -2   9   0      206.13      207.95     18.92 o
  -1   9   0      431.88      489.04     22.30 o
   0   9   0       20.31       22.78     10.56 o
   1   9   0      458.58      457.52     18.07 o
   2   9   0      147.32      132.78     11.74 o
   3   9   0      112.98      142.17     23.69 o
   4   9   0        3.30        9.98      7.99 o
   5   9   0        2.15       -9.06      9.47 o
   6   9   0        0.84        4.02     15.09 o
   7   9   0      169.84      202.83     25.25 o
 -10  10   0       25.82       14.99     16.90 o
  -9  10   0       41.73       39.03     25.20 o
  -8  10   0      104.07      101.71     12.44 o
  -7  10   0      134.19      135.52     13.80 o
  -6  10   0      280.87      255.03     14.84 o
  -5  10   0        6.48        2.49     11.07 o
  -4  10   0      802.78      815.37     79.64 o
  -3  10   0       29.03       23.24      3.59 o
  -2  10   0      412.46      440.03     47.40 o
  -1  10   0        0.28       10.74      5.74 o
   0  10   0      288.25      296.25     21.64 o
   1  10   0       68.58       67.30      8.85 o
   2  10   0      351.26      339.74     16.46 o
   3  10   0      201.72      173.51     14.26 o
   4  10   0        1.23        5.54     10.56 o
   5  10   0        7.58        1.36     10.61 o
   6  10   0       40.31       30.08     22.23 o
 -10  11   0        5.59       24.14     22.13 o
  -9  11   0      369.82      438.34     31.90 o
  -8  11   0       67.68       60.46     10.77 o
  -7  11   0      154.84      127.85     14.56 o
  -6  11   0      170.37      120.44     13.30 o
  -5  11   0       13.46       16.30     15.02 o
  -4  11   0       63.98       70.56     17.04 o
  -3  11   0      740.73      744.04     35.24 o
  -2  11   0      348.70      359.07     17.71 o
  -1  11   0      439.95      451.75     26.42 o
   0  11   0      496.16      533.88     19.41 o
   1  11   0      105.62       90.29     10.40 o
   2  11   0      385.28      304.42     16.09 o
   3  11   0        2.36       -7.33     11.13 o
   4  11   0        1.12       24.99     10.69 o
   5  11   0       86.56       89.83     17.18 o
  -9  12   0      211.80      256.57     26.46 o
  -8  12   0       12.28       -5.03     15.19 o
  -7  12   0        0.32        1.30     11.05 o
  -6  12   0      505.27      406.54     26.87 o
  -5  12   0        1.67      -11.29     11.29 o
  -4  12   0      101.90      119.99     19.87 o
  -3  12   0       22.21       21.91      8.59 o
  -2  12   0       34.21       26.50      8.00 o
  -1  12   0     1023.57     1000.11     28.85 o
   0  12   0      106.48      124.47     20.27 o
   1  12   0      133.23      133.03     13.79 o
   2  12   0       43.22       57.78     24.75 o
   3  12   0        3.81      -19.31     25.05 o
   4  12   0        7.62       12.83     28.17 o
   5  12   0        0.01       -7.95     20.02 o
  -9  13   0       28.91       75.55     23.14 o
  -8  13   0       40.28       35.21     19.92 o
  -7  13   0       10.03        4.92     18.06 o
  -6  13   0      149.35      148.23     24.95 o
  -5  13   0       41.41       12.58     13.39 o
  -4  13   0        0.04      -15.42     18.26 o
  -3  13   0      157.83      173.72     23.05 o
  -2  13   0       15.03       48.53     22.12 o
  -1  13   0      153.00      159.79     16.60 o
   0  13   0        5.67       21.63      9.83 o
   1  13   0       54.28       64.88     11.65 o
   2  13   0       28.07       16.46     27.61 o
   3  13   0        3.95       -2.53     37.62 o
   4  13   0       23.80       71.27     20.14 o
  -8  14   0        0.08       13.08     23.14 o
  -7  14   0       14.91       21.45     21.90 o
  -6  14   0       13.32        3.15     21.11 o
  -5  14   0       17.31       17.50     14.23 o
  -4  14   0       17.48       50.56     18.56 o
  -3  14   0        4.63       -3.73     26.16 o
  -2  14   0       79.71       62.13     17.34 o
  -1  14   0       73.67      116.39     19.72 o
   0  14   0       38.29       92.43     39.28 o
   1  14   0        1.88        5.34     16.70 o
   2  14   0        1.64       58.27     28.77 o
   3  14   0        0.90      -19.49     22.35 o
  -7  15   0       10.15       50.34     25.46 o
  -6  15   0       10.23       20.25     24.50 o
  -5  15   0        0.17        8.23     17.40 o
  -4  15   0        3.96       13.98     16.99 o
  -3  15   0       17.34       23.18     19.36 o
  -2  15   0       36.14       36.33     25.60 o
  -1  15   0       88.90      115.96     41.90 o
   0  15   0       52.26       98.23     28.47 o
   1  15   0       73.34      119.12     24.62 o
  -6  16   0       86.48       84.00     28.68 o
  -5  16   0      127.10      182.29     33.50 o
  -4  16   0        0.02      -17.51     29.03 o
  -3  16   0        0.09      -17.61     17.61 o
  -2  16   0       32.84       39.62     28.98 o
  -1  16   0        2.95       23.69     29.96 o
   0  16   0      307.30      355.75     41.59 o
   0 -16   1       23.86       34.27     32.24 o
   1 -16   1       32.21       25.20     47.79 o
   2 -16   1       65.98       78.10     23.38 o
   3 -16   1       40.44       60.38     22.30 o
   4 -16   1      321.57      429.40     49.71 o
   5 -16   1      291.55      395.45     33.91 o
   6 -16   1        8.04       14.78     18.99 o
  -2 -15   1       12.38       -5.31     22.09 o
  -1 -15   1      127.35      128.68     61.37 o
   0 -15   1       17.19       14.56     18.78 o
   1 -15   1        7.48       -2.20     17.35 o
   2 -15   1        1.59       15.48     17.38 o
   3 -15   1       80.32      124.16     40.14 o
   4 -15   1        3.61        1.71     25.14 o
   5 -15   1       51.51       85.60     25.39 o
   6 -15   1        1.67        0.42     17.03 o
   7 -15   1       36.55       33.24     22.92 o
  -3 -14   1        4.16       22.14     19.15 o
  -2 -14   1        0.87        4.87     18.03 o
  -1 -14   1      391.22      437.41     38.87 o
   0 -14   1      133.05      128.34     22.05 o
   1 -14   1       56.85       49.34     24.40 o
   2 -14   1        4.29       -4.76     14.39 o
   3 -14   1        5.92       23.29     32.59 o
   4 -14   1       15.62       42.73     22.36 o
   5 -14   1       34.27       52.15     22.46 o
   6 -14   1       22.16       22.36     14.94 o
   7 -14   1       41.51       22.01     17.54 o
   8 -14   1        8.76        9.05     36.32 o
  -4 -13   1        2.23       -0.24     14.93 o
  -3 -13   1        4.06       27.77     22.18 o
  -2 -13   1       75.98       62.21     13.54 o
  -1 -13   1       87.59       88.24     14.01 o
   0 -13   1       96.41       69.72     11.31 o
   1 -13   1       19.75       28.28      9.61 o
   2 -13   1      111.35       98.65     16.78 o
   3 -13   1      169.89      150.12     18.41 o
   4 -13   1       16.47        4.35      8.79 o
   5 -13   1       20.56       28.52     15.82 o
   6 -13   1      161.25      189.55     24.95 o
   7 -13   1       11.81       10.70     19.00 o
   8 -13   1        1.62       13.08     16.10 o
   9 -13   1        0.14        2.01     20.32 o
  -5 -12   1        4.03      -14.99     19.11 o
  -4 -12   1       63.95       69.16     13.94 o
  -3 -12   1       81.27       66.42     10.14 o
  -2 -12   1       82.29       61.93     21.58 o
  -1 -12   1      131.70      121.03     12.77 o
   0 -12   1       87.59       75.06      9.53 o
   1 -12   1      209.82      227.94     30.84 o
   2 -12   1       22.64       27.27     12.64 o
   3 -12   1       57.24       67.60      8.85 o
   4 -12   1       45.85       29.91     27.16 o
   5 -12   1      103.44       78.83     13.72 o
   6 -12   1      136.28      110.01     13.94 o
   7 -12   1        0.05       36.37     21.68 o
   8 -12   1      174.40      165.01     18.97 o
   9 -12   1        3.98       33.30     23.04 o
  -6 -11   1        1.97        7.95     20.02 o
  -5 -11   1       32.35       31.78     14.20 o
  -4 -11   1      100.98      110.83     15.49 o
  -3 -11   1        0.74       -3.71     11.84 o
  -2 -11   1      366.70      342.11     28.68 o
  -1 -11   1        2.47        5.39      8.77 o
   0 -11   1      142.24      145.05     10.13 o
   1 -11   1     1474.14     1478.44     84.18 o
   2 -11   1       20.03       28.76     18.66 o
   3 -11   1        0.09        6.16      6.49 o
   4 -11   1      184.29      210.82     21.35 o
   5 -11   1      510.22      487.00     30.60 o
   6 -11   1       29.55       34.10     11.64 o
   7 -11   1        9.54       -9.00     14.87 o
   8 -11   1       46.24       55.91     14.99 o
   9 -11   1      407.98      381.89     27.27 o
  10 -11   1        0.48       50.50     22.13 o
  -6 -10   1       41.49       56.54     19.11 o
  -5 -10   1       13.98       20.32     10.06 o
  -4 -10   1        0.93       -8.72      9.56 o
  -3 -10   1      501.20      465.47     29.69 o
  -2 -10   1       60.23       59.66     17.61 o
  -1 -10   1       88.58      111.58     27.92 o
   0 -10   1       16.22       32.57     16.65 o
   1 -10   1     2096.11     1980.73     46.84 o
   2 -10   1      260.82      269.79     17.22 o
   3 -10   1       75.16       93.55      7.22 o
   4 -10   1      521.46      520.34     22.49 o
   5 -10   1       64.10       64.22     12.55 o
   6 -10   1      393.74      350.83     17.96 o
   7 -10   1       48.63       41.29     10.06 o
   8 -10   1       58.66       50.94     20.17 o
   9 -10   1       32.78       33.34     12.31 o
  10 -10   1       28.97       47.38     20.92 o
  -7  -9   1       11.06       23.24     16.20 o
  -6  -9   1        1.84      -14.99     14.99 o
  -5  -9   1      235.69      223.33     13.98 o
  -4  -9   1       27.30       27.63      9.20 o
  -3  -9   1       92.59       61.40     10.88 o
  -2  -9   1       32.81       45.32      4.89 o
  -1  -9   1      161.21      182.80     11.13 o
   0  -9   1        1.92        3.71      5.41 o
   1  -9   1     1086.07     1033.76     27.16 o
   2  -9   1        4.46        0.35      8.09 o
   3  -9   1        0.15        1.30      4.73 o
   4  -9   1      269.30      252.07     31.15 o
   5  -9   1      741.21      724.51     25.44 o
   6  -9   1      214.69      182.27     15.01 o
   7  -9   1       47.18       48.61      7.24 o
   8  -9   1       73.87       69.50      9.14 o
   9  -9   1       49.90       33.39     15.59 o
  10  -9   1        3.39       -0.62     10.42 o
  -7  -8   1      156.53      251.53     24.15 o
  -6  -8   1       41.37       35.80      8.79 o
  -5  -8   1       58.72       36.55     10.53 o
  -4  -8   1        2.55        5.10      6.87 o
  -3  -8   1        1.87        5.24      5.78 o
  -2  -8   1       16.31       22.23      6.09 o
  -1  -8   1      158.41      165.42     14.69 o
   0  -8   1      533.51      521.13     22.00 o
   1  -8   1        0.36        4.80      3.82 o
   2  -8   1      134.05      136.99      9.99 o
   3  -8   1        5.71        2.68     12.52 o
   4  -8   1       90.00       99.92     10.31 o
   5  -8   1      407.92      378.33     23.90 o
   6  -8   1      216.51      216.56      8.75 o
   7  -8   1       77.49       95.77      6.96 o
   8  -8   1      704.18      685.51     26.52 o
   9  -8   1       25.99       27.97     11.04 o
  10  -8   1       67.90       44.56     11.24 o
  -8  -7   1       20.77       41.04     14.99 o
  -7  -7   1        4.88        4.02     13.08 o
  -6  -7   1       11.35       14.52      8.82 o
  -5  -7   1        0.20        0.78      6.19 o
  -4  -7   1       39.50       43.78      7.17 o
  -3  -7   1      199.57      207.27     27.02 o
  -2  -7   1       18.30       23.76      3.02 o
  -1  -7   1        0.40       -3.66      4.40 o
   0  -7   1      176.62      170.27      6.87 o
   1  -7   1        0.25        0.72      3.74 o
   2  -7   1      408.56      396.99     10.29 o
   3  -7   1      904.26      974.42     22.44 o
   4  -7   1        0.17       -1.79      5.26 o
   5  -7   1      248.43      251.59      8.54 o
   6  -7   1      187.84      197.44      8.05 o
   7  -7   1      717.19      719.06     16.33 o
   8  -7   1       26.43       21.37      7.75 o
   9  -7   1        9.11       23.22     10.48 o
  10  -7   1        2.26       -4.60     12.57 o
  11  -7   1        3.93        7.49     28.17 o
  -8  -6   1       55.43       72.23     18.31 o
  -7  -6   1       78.52       64.39     11.17 o
  -6  -6   1        8.50       10.46      8.55 o
  -5  -6   1      301.06      292.11     11.63 o
  -4  -6   1      964.14      925.93     19.20 o
  -3  -6   1      204.05      214.46      8.32 o
  -2  -6   1       29.13       27.47      5.48 o
  -1  -6   1     2304.16     2508.62     38.99 o
   0  -6   1       28.40       15.67      4.50 o
   1  -6   1        2.47        6.85      2.70 o
   2  -6   1     1051.84     1103.88     20.27 o
   3  -6   1     3129.80     3607.56     61.41 o
   4  -6   1       38.63       33.71      6.94 o
   5  -6   1        9.15       10.04      4.53 o
   6  -6   1     1082.00     1099.94     21.75 o
   7  -6   1      698.61      679.77     16.50 o
   8  -6   1       24.72       14.11     10.56 o
   9  -6   1        4.97       -0.75     63.83 o
  10  -6   1       20.32       19.11     12.17 o
  11  -6   1        7.67       16.39     18.66 o
  -9  -5   1       27.91       34.10     15.89 o
  -8  -5   1       25.25       21.13     13.98 o
  -7  -5   1        1.70       -4.13      8.55 o
  -6  -5   1        0.70       17.05      6.31 o
  -5  -5   1     1107.62     1097.82     22.60 o
  -4  -5   1       49.70       56.53     14.44 o
  -3  -5   1       11.56        9.26      4.07 o
  -2  -5   1      331.44      332.87      7.50 o
  -1  -5   1     3021.90     3203.36     51.04 o
   0  -5   1        5.81       16.56      8.00 o
   1  -5   1      744.48      695.54     15.72 o
   2  -5   1     1949.84     1797.13     34.85 o
   3  -5   1      760.60      766.52     15.87 o
   4  -5   1      759.75      838.80     39.43 o
   5  -5   1       88.02      100.18      9.71 o
   6  -5   1     2430.90     2411.31     38.95 o
   7  -5   1      119.23      124.91      7.46 o
   8  -5   1       34.13       37.14      7.63 o
   9  -5   1       87.31       96.15     65.24 o
  10  -5   1       87.27       94.77     14.19 o
  11  -5   1       15.28       34.10     29.27 o
  -9  -4   1        3.68       12.17     14.18 o
  -8  -4   1       12.02       34.10     12.17 o
  -7  -4   1       72.82       68.60      6.86 o
  -6  -4   1      548.91      538.30     14.65 o
  -5  -4   1      583.37      593.28     12.55 o
  -4  -4   1      155.58      150.28      5.17 o
  -3  -4   1      447.74      445.79      8.94 o
  -2  -4   1        7.15        9.05      1.94 o
  -1  -4   1     4919.26     4830.29     80.01 o
   0  -4   1       81.16       67.04      7.45 o
   1  -4   1       31.10       24.67      5.01 o
   2  -4   1      198.40      178.28      4.49 o
   3  -4   1      180.80      157.80      8.05 o
   4  -4   1      346.78      375.68     12.98 o
   5  -4   1       16.73       15.02      3.56 o
   6  -4   1       53.10       49.30      5.21 o
   7  -4   1       38.98       36.47      6.02 o
   8  -4   1       51.52       51.59     25.75 o
   9  -4   1       23.87       11.99     20.02 o
  10  -4   1       58.26       60.36     14.29 o
  11  -4   1       12.48       80.58     45.57 o
 -10  -3   1       13.94       -5.03     44.46 o
  -9  -3   1        3.75       -5.94     11.97 o
  -8  -3   1        9.19       13.87      9.05 o
  -7  -3   1       18.83       17.62      5.05 o
  -6  -3   1     1078.38     1059.50     19.81 o
  -5  -3   1       88.59       99.28      6.94 o
  -4  -3   1       36.25       23.24      3.12 o
  -3  -3   1      840.80      850.59     13.67 o
  -2  -3   1      838.78      775.14     19.45 o
  -1  -3   1    11748.26    11240.17    188.45 o
   0  -3   1        0.05        2.79      3.02 o
   1  -3   1      245.18      221.69     11.23 o
   2  -3   1        7.19        7.67      2.36 o
   3  -3   1      151.18      144.11     12.33 o
   4  -3   1      105.20       78.60      4.88 o
   5  -3   1      133.62      155.19      8.25 o
   6  -3   1        5.60        8.02      4.30 o
   7  -3   1        6.20       18.23      5.48 o
   8  -3   1       27.11       28.48      6.84 o
   9  -3   1      333.60      320.33     72.60 o
  10  -3   1       21.25       44.36     13.08 o
  11  -3   1       88.76       72.23     35.01 o
 -10  -2   1      246.19      373.19     58.86 o
  -9  -2   1       25.34       26.06     11.97 o
  -8  -2   1       31.42       22.08     18.66 o
  -7  -2   1        9.79        7.18      7.49 o
  -6  -2   1      296.58      257.05      6.79 o
  -5  -2   1       44.16       37.13      6.49 o
  -4  -2   1      723.38      692.89     10.43 o
  -3  -2   1      513.65      473.98      7.64 o
  -2  -2   1      280.24      266.48      5.13 o
  -1  -2   1    17694.99    16946.23    180.75 o
   0  -2   1       90.32       88.47      2.95 o
   1  -2   1    12100.33    11686.35    153.44 o
   2  -2   1      272.43      243.40      5.94 o
   3  -2   1      730.08      719.74     13.07 o
   4  -2   1        0.87        6.44      2.36 o
   5  -2   1       33.95       35.31      3.59 o
   6  -2   1       95.48      100.67     10.16 o
   7  -2   1       40.95       40.42      5.51 o
   8  -2   1       56.61       67.45      7.75 o
   9  -2   1       18.07       17.00     10.97 o
  10  -2   1        7.57       33.30     13.18 o
 -10  -1   1        1.60      -17.00     31.08 o
  -9  -1   1      114.17      125.42     15.09 o
  -8  -1   1       59.09       58.12     15.59 o
  -7  -1   1        9.11        0.46      4.53 o
  -6  -1   1      472.85      473.78     22.85 o
  -5  -1   1        3.51        5.49      3.57 o
  -4  -1   1      876.17      886.14     30.17 o
  -3  -1   1      111.31      111.00      3.07 o
  -2  -1   1      178.69      173.37      6.69 o
  -1  -1   1       86.54      102.15      2.28 o
   1  -1   1      292.69      309.89     10.26 o
   2  -1   1      141.78      146.76     11.02 o
   3  -1   1     1124.03     1071.78     25.97 o
   4  -1   1       88.96      111.40      9.01 o
   5  -1   1     1017.87     1095.86     21.01 o
   6  -1   1       46.00       54.30     11.17 o
   7  -1   1      104.35      126.05      6.75 o
   8  -1   1      198.29      184.74      9.75 o
   9  -1   1       12.46       13.98     13.08 o
  10  -1   1       13.14       28.07     13.08 o
 -10   0   1        2.91      -20.80     20.80 o
  -9   0   1      129.53      147.59     13.08 o
  -8   0   1       44.98       28.14      6.40 o
  -7   0   1      451.23      416.40     10.50 o
  -6   0   1       65.79       67.51      4.41 o
  -5   0   1      247.91      248.07      5.66 o
  -4   0   1      214.29      262.12     15.45 o
  -3   0   1     3720.49     3683.04     86.78 o
  -2   0   1       26.41       24.15      1.35 o
   1   0   1     2517.40     2440.50     46.69 o
   2   0   1     1989.51     1880.25     31.74 o
   3   0   1      482.63      481.59      8.83 o
   4   0   1     3084.50     3215.67     48.65 o
   5   0   1       48.50       56.56      4.20 o
   6   0   1      205.99      194.55      6.80 o
   7   0   1      196.44      183.01      7.90 o
   8   0   1        1.25        4.77      8.23 o
   9   0   1       10.98       19.11     12.17 o
  10   0   1       28.78       39.03     16.30 o
 -10   1   1        0.64      -11.07     22.13 o
  -9   1   1        7.28       -0.86     35.66 o
  -8   1   1      759.24      663.05     66.44 o
  -7   1   1       80.16       80.83      5.49 o
  -6   1   1      294.44      284.63      8.05 o
  -5   1   1       27.23       21.96      2.52 o
  -4   1   1      549.65      605.67     10.12 o
  -3   1   1      374.76      368.90      6.73 o
  -2   1   1        4.51        7.35      2.01 o
  -1   1   1      734.36      617.31     16.57 o
   1   1   1      293.24      271.49      7.01 o
   2   1   1      470.81      456.30      8.09 o
   3   1   1      152.95      158.40      4.21 o
   4   1   1        9.40       25.70      5.03 o
   5   1   1       49.48       53.28      7.70 o
   6   1   1       78.61       83.81      5.94 o
   7   1   1      247.47      227.13      8.43 o
   8   1   1      168.10      154.23     12.12 o
   9   1   1        0.56      -13.98     13.98 o
  10   1   1       47.76       37.12     16.20 o
 -11   2   1        5.68       13.98     34.20 o
 -10   2   1       14.27       13.08     36.22 o
  -9   2   1        1.99        9.18     34.66 o
  -8   2   1      598.63      496.85     12.03 o
  -7   2   1       19.67       20.82      4.53 o
  -6   2   1      135.46      158.43      5.55 o
  -5   2   1      734.87      816.16     19.94 o
  -4   2   1      180.53      177.06      4.46 o
  -3   2   1      108.16      110.17      3.97 o
  -2   2   1        9.39       11.19      3.42 o
  -1   2   1    13837.15    13176.00    185.74 o
   0   2   1      556.21      497.77     12.02 o
   1   2   1      168.95      161.60      4.13 o
   2   2   1      498.95      490.84     10.11 o
   3   2   1      265.82      273.76      7.76 o
   4   2   1       34.12       20.49      4.53 o
   5   2   1       19.61       23.27      4.13 o
   6   2   1      400.22      403.64     21.24 o
   7   2   1      182.36      185.16     25.10 o
   8   2   1        9.91       14.62     11.03 o
   9   2   1       20.31       13.98     17.10 o
  10   2   1      113.49      144.47     19.82 o
 -11   3   1        1.83       13.98     43.26 o
 -10   3   1       24.84       40.24     35.41 o
  -9   3   1        0.20        7.69      6.91 o
  -8   3   1        9.12       -3.01     10.06 o
  -7   3   1       10.34       10.06      3.56 o
  -6   3   1     1032.05     1029.71     22.41 o
  -5   3   1        0.30        5.03      2.85 o
  -4   3   1      208.92      206.51      5.12 o
  -3   3   1      693.87      704.23     10.72 o
  -2   3   1       84.75       87.17      3.29 o
  -1   3   1      137.66      125.30      5.25 o
   0   3   1       10.98       16.00      4.48 o
   1   3   1      564.25      486.14     17.38 o
   2   3   1      130.22      115.56      6.72 o
   3   3   1        1.19        0.43      3.33 o
   4   3   1        4.48        3.43      3.39 o
   5   3   1       30.41       30.08      4.56 o
   6   3   1     1364.57     1402.38     40.10 o
   7   3   1      179.64      158.13     36.32 o
   8   3   1        8.86        9.05     14.18 o
   9   3   1       16.23       -5.94     18.01 o
 -11   4   1       30.95       49.09     47.18 o
 -10   4   1       80.02       87.53     24.35 o
  -9   4   1       32.77       32.65     24.04 o
  -8   4   1       86.07       72.94      5.96 o
  -7   4   1       43.63       40.64      4.30 o
  -6   4   1      963.30      967.54     27.60 o
  -5   4   1      355.86      349.87      8.91 o
  -4   4   1      596.82      583.93      9.76 o
  -3   4   1      376.50      392.29      8.38 o
  -2   4   1        0.75       -2.14      3.82 o
  -1   4   1       21.57       16.54      5.33 o
   0   4   1       10.37       12.20      3.86 o
   1   4   1      677.46      651.49     19.55 o
   2   4   1      307.01      263.93     26.37 o
   3   4   1       56.87       47.01      4.40 o
   4   4   1       12.63       18.40     12.07 o
   5   4   1      733.01      686.12     12.92 o
   6   4   1     1121.59     1111.81     20.76 o
   7   4   1      160.24      166.34     18.66 o
   8   4   1       79.28       62.38     17.00 o
   9   4   1      143.71      181.70     21.33 o
 -11   5   1        3.45       21.35     17.59 o
 -10   5   1      150.06      169.04     23.44 o
  -9   5   1       51.36       44.08      8.87 o
  -8   5   1       22.54       23.40      4.78 o
  -7   5   1       16.25       16.06      8.05 o
  -6   5   1       58.69       57.00      4.41 o
  -5   5   1      137.53      160.57      5.12 o
  -4   5   1      229.44      196.11      8.45 o
  -3   5   1     3573.84     3950.33     53.74 o
  -2   5   1     1837.67     1774.39     28.92 o
  -1   5   1      142.53      138.13     15.20 o
   0   5   1      342.29      343.42     11.19 o
   1   5   1      218.97      241.65     13.99 o
   2   5   1     1251.07     1244.25     28.37 o
   3   5   1       91.28       88.72      5.15 o
   4   5   1       93.73       72.55      6.49 o
   5   5   1      638.08      643.11     16.92 o
   6   5   1       28.00       32.38      6.21 o
   7   5   1       15.01        9.83      8.78 o
   8   5   1        9.62        9.05     16.10 o
   9   5   1        6.48       11.07     17.10 o
 -11   6   1       26.34       40.57     29.02 o
 -10   6   1      243.99      320.71     18.46 o
  -9   6   1       95.42      101.55     10.66 o
  -8   6   1      469.66      473.20     13.92 o
  -7   6   1     1634.30     1703.08     28.95 o
  -6   6   1      489.55      490.42      9.93 o
  -5   6   1       43.78       30.08      3.41 o
  -4   6   1       89.32       82.33      5.73 o
  -3   6   1     2620.17     2953.22     57.04 o
  -2   6   1     1200.78     1284.79     28.13 o
  -1   6   1      271.10      281.16      9.75 o
   0   6   1       18.15       10.11      5.05 o
   1   6   1     4332.02     4651.01     76.56 o
   2   6   1      234.65      243.51     10.12 o
   3   6   1       25.91       24.59      9.51 o
   4   6   1      192.76      224.19     18.41 o
   5   6   1       12.71       14.21      6.65 o
   6   6   1        9.37       16.60      7.00 o
   7   6   1        1.42        4.02     13.08 o
   8   6   1      188.07      223.16     23.74 o
 -11   7   1        1.70       19.56     51.66 o
 -10   7   1      189.33      177.51     23.19 o
  -9   7   1      142.01      142.59     11.35 o
  -8   7   1        2.36        3.08      6.72 o
  -7   7   1      219.08      224.75      9.05 o
  -6   7   1       10.46        6.12      5.23 o
  -5   7   1       80.35       72.94     18.41 o
  -4   7   1      161.23      178.16      7.24 o
  -3   7   1      132.64      156.74      7.55 o
  -2   7   1      317.74      278.22     16.41 o
  -1   7   1      515.27      539.15     15.54 o
   0   7   1      422.07      448.69     16.81 o
   1   7   1       33.45       15.82      6.80 o
   2   7   1       13.71        8.21      7.29 o
   3   7   1      286.73      282.35     12.10 o
   4   7   1       84.38       65.13     15.14 o
   5   7   1       74.03       68.98      8.55 o
   6   7   1        1.97       23.59     10.27 o
   7   7   1       37.75       60.36     15.29 o
   8   7   1       12.01      -10.06     22.13 o
 -11   8   1        1.61       14.72     23.37 o
 -10   8   1       62.46       77.52     36.77 o
  -9   8   1       66.78       96.91     10.92 o
  -8   8   1     1588.76     1591.36     32.07 o
  -7   8   1     1574.84     1539.42     29.03 o
  -6   8   1      175.12      181.42     22.44 o
  -5   8   1        0.14        2.14      5.58 o
  -4   8   1      178.98      221.10      8.99 o
  -3   8   1        0.19       -3.14      5.18 o
  -2   8   1       95.03       67.76     14.69 o
  -1   8   1      373.74      418.10     14.66 o
   0   8   1      101.60       74.48     11.07 o
   1   8   1       35.15       41.05      8.41 o
   2   8   1        6.13        6.84      7.03 o
   3   8   1        4.43       -2.22     13.03 o
   4   8   1      267.06      256.50     16.60 o
   5   8   1       26.62       18.30      9.61 o
   6   8   1       49.86       22.36     14.89 o
   7   8   1       20.00       29.07     19.11 o
 -10   9   1      224.52      249.23     18.04 o
  -9   9   1       12.20       12.15     10.68 o
  -8   9   1        0.83        4.97     14.54 o
  -7   9   1       21.38       16.01     15.59 o
  -6   9   1      164.71      147.45      9.74 o
  -5   9   1       66.87       78.30      7.35 o
  -4   9   1       56.09       54.20      5.76 o
  -3   9   1       42.24       44.64      5.05 o
  -2   9   1      168.28      132.79     20.38 o
  -1   9   1     1042.81     1010.31     32.80 o
   0   9   1       72.13       65.82     10.54 o
   1   9   1       19.71       26.40      5.89 o
   2   9   1      116.15      107.52     30.23 o
   3   9   1      460.52      388.00     22.85 o
   4   9   1       72.26       62.81      9.51 o
   5   9   1       32.60       16.34     11.02 o
   6   9   1      111.86      109.56     21.23 o
   7   9   1       27.12       -3.02     21.23 o
 -10  10   1        0.56      -11.38     13.90 o
  -9  10   1        0.67       -7.95     15.09 o
  -8  10   1       27.54       20.58     11.84 o
  -7  10   1       92.15       85.75     10.01 o
  -6  10   1       28.46       28.86     16.20 o
  -5  10   1        1.41        6.79      6.49 o
  -4  10   1       11.74       15.36      5.97 o
  -3  10   1      317.28      334.69     16.91 o
  -2  10   1      280.82      276.46     17.88 o
  -1  10   1     2781.66     2734.94     71.59 o
   0  10   1      147.77      116.35     20.27 o
   1  10   1       56.30       56.42      6.74 o
   2  10   1        0.23       -0.39      8.08 o
   3  10   1      199.90      148.76     12.99 o
   4  10   1       25.16       30.35     10.51 o
   5  10   1       10.56       -1.50     12.98 o
   6  10   1       87.87       95.47     19.82 o
 -10  11   1        4.31       25.15     21.03 o
  -9  11   1       32.38       44.37     19.01 o
  -8  11   1        0.73       -3.02     14.18 o
  -7  11   1       36.61       35.21     11.04 o
  -6  11   1       89.77       86.94     13.19 o
  -5  11   1      169.80      147.60     18.76 o
  -4  11   1      193.42      188.55     21.63 o
  -3  11   1      418.64      447.46     44.08 o
  -2  11   1      288.33      337.15     24.91 o
  -1  11   1      576.94      516.70     85.51 o
   0  11   1       47.27       67.07     13.23 o
   1  11   1      114.80      112.42      8.24 o
   2  11   1       84.34       77.31     22.64 o
   3  11   1       57.88       59.81     12.24 o
   4  11   1        2.75       -1.70     11.50 o
   5  11   1       10.50       22.08     20.63 o
  -9  12   1       31.30       53.22     19.01 o
  -8  12   1        5.08        5.03     15.19 o
  -7  12   1       22.67       23.89     23.64 o
  -6  12   1       50.46       53.48     20.98 o
  -5  12   1        7.72       14.74     16.43 o
  -4  12   1       65.54       67.20     28.32 o
  -3  12   1      165.57      158.42     24.90 o
  -2  12   1       30.45       30.08     13.32 o
  -1  12   1      179.52      166.26     15.60 o
   0  12   1      304.24      296.52     15.49 o
   1  12   1       28.72       46.40     10.38 o
   2  12   1        1.08      -11.52     11.52 o
   3  12   1        6.40        8.67     16.83 o
   4  12   1       34.17       51.11     22.69 o
  -9  13   1        0.02       10.06     20.12 o
  -8  13   1        1.31        1.01     18.31 o
  -7  13   1      142.84      111.60     21.31 o
  -6  13   1      302.21      348.38     25.91 o
  -5  13   1       79.40      135.13     21.20 o
  -4  13   1       21.28       19.37     25.75 o
  -3  13   1      230.55      203.87     24.20 o
  -2  13   1       29.38       36.93      7.52 o
  -1  13   1      879.04      909.31     42.49 o
   0  13   1        7.78       14.15      9.97 o
   1  13   1       17.10       10.72     10.55 o
   2  13   1       14.30       -7.80     12.56 o
   3  13   1       17.03       -9.37     15.99 o
   4  13   1        1.22        4.48     16.28 o
  -8  14   1       60.16       65.39     35.41 o
  -7  14   1       22.92       43.03     18.61 o
  -6  14   1       10.31       44.38     16.35 o
  -5  14   1        1.86       -1.18     20.73 o
  -4  14   1       20.83       35.39     15.46 o
  -3  14   1       80.73       99.18     19.35 o
  -2  14   1        1.76       32.40     22.43 o
  -1  14   1      213.40      207.37     25.05 o
   0  14   1        0.65       -7.04     15.90 o
   1  14   1      233.16      230.17     31.31 o
   2  14   1       23.41       12.90     13.53 o
   3  14   1       10.04       43.41     22.98 o
  -7  15   1      133.18      119.55     21.04 o
  -6  15   1      234.10      336.35     27.93 o
  -5  15   1        5.25       23.41     18.20 o
  -4  15   1       17.82       17.64     25.39 o
  -3  15   1      197.36      204.80     24.24 o
  -2  15   1       17.11       38.88     25.81 o
  -1  15   1        0.29       14.22     20.57 o
   0  15   1        2.98       43.55     22.21 o
   1  15   1        5.07        8.63     27.98 o
  -6  16   1      101.34      165.58     32.92 o
  -5  16   1       15.18       18.54     20.62 o
  -4  16   1      220.42      282.69     29.31 o
  -3  16   1       47.33       -5.60     26.97 o
  -2  16   1        1.78       18.06     21.01 o
  -1  16   1      121.18      171.44     26.91 o
   0 -16   2       38.38       97.67     34.86 o
   1 -16   2        8.43       28.15     20.23 o
   2 -16   2       33.12       56.19     29.53 o
   3 -16   2       12.59        4.21     28.66 o
   4 -16   2      521.92      626.62     42.91 o
   5 -16   2        0.01       17.79     27.61 o
   6 -16   2        9.93        2.84     28.06 o
  -2 -15   2       35.71       59.85     31.05 o
  -1 -15   2       47.24       70.23     21.59 o
   0 -15   2      132.65      128.73     28.45 o
   1 -15   2        0.00      -15.14     46.23 o
   2 -15   2        0.06      -16.85     16.85 o
   3 -15   2       19.80       30.06     23.92 o
   4 -15   2      352.50      327.73     50.41 o
   5 -15   2       16.71       36.30     24.19 o
   6 -15   2        0.42       14.68     25.10 o
   7 -15   2       14.10       31.29     18.80 o
  -3 -14   2      101.02      105.91     24.92 o
  -2 -14   2        0.00        2.61     26.31 o
  -1 -14   2      273.47      256.06     25.36 o
   0 -14   2       53.17       39.36     17.28 o
   1 -14   2        5.46        6.82     15.78 o
   2 -14   2        3.05        4.35     32.19 o
   3 -14   2        0.00        9.51     16.35 o
   4 -14   2        0.60       23.62     16.50 o
   5 -14   2       32.86       17.77     15.48 o
   6 -14   2        2.23       -9.66     14.78 o
   7 -14   2      147.07      136.59     47.69 o
   8 -14   2        2.52       27.06     36.32 o
  -4 -13   2        1.94       21.67     14.21 o
  -3 -13   2       36.97       36.84     14.16 o
  -2 -13   2       47.61       41.95     14.24 o
  -1 -13   2      548.97      527.44     29.59 o
   0 -13   2        9.96       25.66     14.64 o
   1 -13   2       37.23       29.91     24.09 o
   2 -13   2      235.95      185.74     19.20 o
   3 -13   2      251.00      260.03     30.24 o
   4 -13   2       57.33       29.67     15.69 o
   5 -13   2        0.41       -8.47     38.58 o
   6 -13   2        6.30        0.98     13.43 o
   7 -13   2       23.29      -17.05     32.04 o
   8 -13   2        0.38        4.29     18.13 o
   9 -13   2        5.26       12.17     19.21 o
  -5 -12   2       43.38       34.10     22.23 o
  -4 -12   2        0.17        3.20     15.00 o
  -3 -12   2        8.90       11.58     12.93 o
  -2 -12   2      113.77      124.02     13.63 o
  -1 -12   2      240.26      241.39     52.57 o
   0 -12   2      133.45      131.39     12.58 o
   1 -12   2      380.37      357.97     39.65 o
   2 -12   2     1514.12     1372.22     45.71 o
   3 -12   2      100.47       98.62     15.14 o
   4 -12   2        5.86        6.21     11.82 o
   5 -12   2      177.62      169.96     25.96 o
   6 -12   2        2.47       12.24     12.57 o
   7 -12   2        8.10       39.37     14.90 o
   8 -12   2        6.05       -2.61     18.61 o
   9 -12   2      125.35      204.64     26.36 o
  -6 -11   2       91.28      126.76     27.16 o
  -5 -11   2       26.40       34.10     12.98 o
  -4 -11   2        5.95        2.52     10.42 o
  -3 -11   2      157.67      154.75     16.35 o
  -2 -11   2      231.14      233.85     15.19 o
  -1 -11   2       11.87       23.39      8.05 o
   0 -11   2       82.17       95.86     10.61 o
   1 -11   2        0.96       16.06     11.52 o
   2 -11   2     7948.07     8088.23    184.03 o
   3 -11   2      120.12      118.65     15.29 o
   4 -11   2      586.44      522.24     32.96 o
   5 -11   2      305.35      284.72     22.33 o
   6 -11   2      109.22      111.34     15.76 o
   7 -11   2      179.49      142.14     20.06 o
   8 -11   2      143.74      141.69     13.77 o
   9 -11   2        0.97        5.03     17.10 o
  10 -11   2        5.56       27.06     24.04 o
  -6 -10   2        7.16       20.02     16.20 o
  -5 -10   2       97.09      105.47     11.97 o
  -4 -10   2       39.71       39.60     15.09 o
  -3 -10   2        2.17       16.97      8.86 o
  -2 -10   2       12.39       11.57      4.92 o
  -1 -10   2      218.54      249.73     19.62 o
   0 -10   2       50.08       45.17      7.73 o
   1 -10   2      238.69      251.04     25.71 o
   2 -10   2      252.78      253.61     19.22 o
   3 -10   2      165.48      170.43     14.64 o
   4 -10   2      790.92      764.95     56.13 o
   5 -10   2      508.12      498.35     24.51 o
   6 -10   2      117.84      112.60     13.25 o
   7 -10   2       48.39       37.66     10.27 o
   8 -10   2       22.99       15.91      8.45 o
   9 -10   2       11.23       23.24     19.32 o
  10 -10   2      157.99      156.95     23.04 o
  -7  -9   2      109.62      128.98     23.04 o
  -6  -9   2       11.28        4.02     14.08 o
  -5  -9   2      304.80      318.37     14.69 o
  -4  -9   2      174.86      182.94     32.25 o
  -3  -9   2      294.46      236.55     11.38 o
  -2  -9   2        2.84        8.28     11.02 o
  -1  -9   2      166.05      181.16      8.64 o
   0  -9   2        7.54        6.02      9.05 o
   1  -9   2        9.11       18.22      3.95 o
   2  -9   2       82.14       98.15     11.06 o
   3  -9   2      166.53      145.71     11.97 o
   4  -9   2       14.27       15.29      7.92 o
   5  -9   2      290.15      294.43     21.59 o
   6  -9   2        2.52       -7.68     28.52 o
   7  -9   2      137.42      125.60      9.28 o
   8  -9   2        0.90       -6.28      6.28 o
   9  -9   2       62.30       50.89     11.61 o
  10  -9   2        0.48       -2.37     17.05 o
  -8  -8   2       21.65       16.00     19.01 o
  -7  -8   2       13.67       19.11     17.20 o
  -6  -8   2        2.25       -3.67      9.99 o
  -5  -8   2      439.97      426.37     22.64 o
  -4  -8   2      152.76      142.38      9.18 o
  -3  -8   2       79.76       84.07     15.64 o
  -2  -8   2        5.07       -3.87      3.87 o
  -1  -8   2        3.77        5.82      8.05 o
   0  -8   2      363.15      317.85     11.76 o
   1  -8   2      360.30      395.26     24.26 o
   2  -8   2      107.88      122.18     10.56 o
   3  -8   2      550.47      534.96     39.92 o
   4  -8   2       54.31       38.45     10.64 o
   5  -8   2        0.59        5.04     17.05 o
   6  -8   2      114.02      114.81     13.03 o
   7  -8   2      141.39      134.82      8.12 o
   8  -8   2      739.33      752.97     20.26 o
   9  -8   2       35.22       39.55     12.73 o
  10  -8   2        0.15        5.64     11.63 o
  -8  -7   2        8.98        7.95     15.89 o
  -7  -7   2       53.92       67.50     11.97 o
  -6  -7   2        5.71        1.48      7.36 o
  -5  -7   2        0.72       -6.90      7.44 o
  -4  -7   2       73.03       67.97      8.10 o
  -3  -7   2       77.38       97.01      6.37 o
  -2  -7   2      455.15      454.95     11.82 o
  -1  -7   2       19.02       28.24      6.54 o
   0  -7   2      542.28      547.64     32.42 o
   1  -7   2       50.74       57.67      6.64 o
   2  -7   2      181.89      215.05      7.72 o
   3  -7   2     1179.55     1258.87     46.15 o
   4  -7   2       32.09       38.56      4.88 o
   5  -7   2        5.51       12.41      4.65 o
   6  -7   2        1.26        4.02      5.23 o
   7  -7   2       30.11       40.76      6.44 o
   8  -7   2       31.70       32.67      7.40 o
   9  -7   2        3.90       -6.99      8.94 o
  10  -7   2       25.09       10.64     10.60 o
  -8  -6   2       14.99       22.03     18.21 o
  -7  -6   2      155.06      179.99     14.49 o
  -6  -6   2       95.58       86.84     17.20 o
  -5  -6   2      684.30      641.83     20.69 o
  -4  -6   2       29.18       35.48     12.02 o
  -3  -6   2        5.66        5.33      4.50 o
  -2  -6   2       43.23       43.21      3.81 o
  -1  -6   2       20.05       32.83      4.51 o
   0  -6   2      169.00      194.84     10.52 o
   1  -6   2      275.01      259.83      9.74 o
   2  -6   2      915.86     1046.28     23.23 o
   3  -6   2      100.39      109.63     10.16 o
   4  -6   2      130.07      124.85      5.76 o
   5  -6   2        6.30        1.16      5.94 o
   6  -6   2     1080.46     1063.58     21.59 o
   7  -6   2       40.12       41.37     11.12 o
   8  -6   2       45.33       51.70     20.12 o
   9  -6   2       46.62       43.06     11.27 o
  10  -6   2       57.39       97.28     16.30 o
  11  -6   2       14.93       -4.02     29.07 o
  -9  -5   2       53.13       68.51     16.30 o
  -8  -5   2        4.27       20.02     14.99 o
  -7  -5   2       38.47       43.06      9.15 o
  -6  -5   2       10.11        7.89      9.56 o
  -5  -5   2     3593.06     3649.18     57.72 o
  -4  -5   2        5.20        1.78     12.07 o
  -3  -5   2        3.08        7.85      4.98 o
  -2  -5   2     1095.14     1212.99     20.75 o
  -1  -5   2       78.82       80.16      4.49 o
   0  -5   2        9.45       11.98      5.58 o
   1  -5   2      610.10      601.63     14.81 o
   2  -5   2     1078.89     1139.95     21.95 o
   3  -5   2      494.61      570.15     11.78 o
   4  -5   2      497.49      550.38     12.89 o
   5  -5   2        0.82       -3.82      3.82 o
   6  -5   2      684.85      641.39     15.47 o
   7  -5   2        6.11        1.07      5.96 o
   8  -5   2       46.85       42.86     17.05 o
   9  -5   2        3.15        5.03     11.17 o
  10  -5   2        1.73       18.11     12.17 o
  11  -5   2        1.10       22.03     43.16 o
  -9  -4   2       24.75       45.17     14.08 o
  -8  -4   2       10.60        1.01     10.16 o
  -7  -4   2      165.02      160.13     21.48 o
  -6  -4   2        0.14        0.48      4.30 o
  -5  -4   2      574.32      542.70     11.38 o
  -4  -4   2       32.40       41.51      3.82 o
  -3  -4   2      146.27      140.08      5.01 o
  -2  -4   2     2976.24     3185.18     81.03 o
  -1  -4   2        4.15        3.74      2.41 o
   0  -4   2      378.94      338.20      7.44 o
   1  -4   2      340.74      276.47     11.63 o
   2  -4   2      306.36      307.85      6.30 o
   3  -4   2       15.19       22.07      4.15 o
   4  -4   2      679.66      685.01     33.49 o
   5  -4   2        2.17        4.42      6.28 o
   6  -4   2      129.20      132.24      6.87 o
   7  -4   2       21.87       21.03      5.91 o
   8  -4   2       41.12       29.50      7.48 o
   9  -4   2      179.58      174.97     15.09 o
  10  -4   2       25.08       39.03     13.88 o
  11  -4   2        7.02      -46.48     46.48 o
 -10  -3   2       53.29       82.29     33.90 o
  -9  -3   2       40.15       39.03     11.07 o
  -8  -3   2        1.24       -0.52      7.54 o
  -7  -3   2        0.01       -4.88      4.88 o
  -6  -3   2      283.07      285.68      7.94 o
  -5  -3   2      520.93      496.27     10.48 o
  -4  -3   2     2554.56     2522.94     66.95 o
  -3  -3   2      274.89      237.23      5.52 o
  -2  -3   2      436.39      405.30     22.40 o
  -1  -3   2       47.04       43.50      7.04 o
   0  -3   2      945.98      854.15     14.45 o
   1  -3   2       66.83       77.14      6.99 o
   2  -3   2     1433.31     1367.20     22.03 o
   3  -3   2      187.86      198.34      5.77 o
   4  -3   2       63.44       69.78      4.68 o
   5  -3   2      742.66      772.73     21.25 o
   6  -3   2      143.17      157.00      5.62 o
   7  -3   2      167.96      191.17      7.77 o
   8  -3   2      251.81      248.34     26.26 o
   9  -3   2       87.15       76.66     12.17 o
  10  -3   2      159.06      131.80     18.21 o
 -10  -2   2       36.94       67.50     31.29 o
  -9  -2   2       21.95       18.28     17.05 o
  -8  -2   2      101.01       91.90     13.78 o
  -7  -2   2       28.34       27.29      3.89 o
  -6  -2   2       25.44       24.46      3.49 o
  -5  -2   2      169.72      169.77      4.98 o
  -4  -2   2     4845.06     4749.19    107.35 o
  -3  -2   2      202.40      172.90      3.81 o
  -2  -2   2     9762.75     9513.51     92.71 o
  -1  -2   2       66.72       63.09      4.53 o
   0  -2   2       34.51       33.82      2.51 o
   1  -2   2      836.46      779.85     17.56 o
   2  -2   2        3.33       -2.53      5.11 o
   3  -2   2     3980.20     3764.55     78.24 o
   4  -2   2      219.89      237.95      6.84 o
   5  -2   2       64.33       62.34      8.65 o
   6  -2   2      272.04      281.14      9.06 o
   7  -2   2        0.12       -5.02      5.06 o
   8  -2   2        1.10        5.76      6.04 o
   9  -2   2      510.14      484.69     27.98 o
  10  -2   2        5.21       16.00     14.99 o
 -10  -1   2        0.91       23.24     43.46 o
  -9  -1   2      191.71      204.34     43.87 o
  -8  -1   2       32.70       33.03      7.26 o
  -7  -1   2       13.84       10.10      7.49 o
  -6  -1   2        0.04       -5.03      6.04 o
  -5  -1   2      161.07      153.06      9.01 o
  -4  -1   2     1868.38     1945.48     68.32 o
  -3  -1   2       29.61       28.99      2.44 o
  -2  -1   2    39295.71    40251.07   1142.46 o
  -1  -1   2     1503.14     1428.27     16.07 o
   0  -1   2      112.37      104.67      3.57 o
   1  -1   2     1115.18     1049.59     18.17 o
   2  -1   2        0.00        3.33      2.46 o
   3  -1   2      736.93      700.91     13.07 o
   4  -1   2     6417.00     6898.56    140.46 o
   5  -1   2      662.14      714.01     12.56 o
   6  -1   2       74.52       75.69      6.20 o
   7  -1   2        2.03       15.04      6.06 o
   8  -1   2       50.17       36.73      9.47 o
   9  -1   2       76.60       90.54     15.09 o
  10  -1   2       24.27       49.09     16.90 o
 -10   0   2        1.27      -11.76     33.70 o
  -9   0   2       21.66       21.56     15.43 o
  -8   0   2       30.73       30.52      7.04 o
  -7   0   2      195.36      164.22      5.73 o
  -6   0   2      130.43      141.46      4.27 o
  -5   0   2      475.11      492.36      8.40 o
  -4   0   2     2317.80     2656.02     94.85 o
  -3   0   2       75.14       76.06      2.15 o
  -2   0   2    10877.44    10425.27    211.00 o
  -1   0   2     1686.55     1532.42     14.92 o
   1   0   2     1417.04     1301.13     19.84 o
   2   0   2        6.33       -1.34      4.50 o
   3   0   2     1950.24     1999.21     33.99 o
   4   0   2     1046.96     1198.22     17.81 o
   5   0   2       13.75       17.89      3.84 o
   6   0   2      150.95      172.79      7.00 o
   7   0   2       85.79       89.19      7.50 o
   8   0   2      105.94       75.52      9.89 o
   9   0   2       16.42        5.94     13.98 o
  10   0   2        9.98        7.14     15.19 o
 -11   1   2        0.08       -2.01     48.59 o
 -10   1   2        2.65      -13.68     13.89 o
  -9   1   2        0.18      -19.11     29.17 o
  -8   1   2        7.50        9.06      2.13 o
  -7   1   2        2.65        5.13      2.36 o
  -6   1   2      209.92      217.55      5.59 o
  -5   1   2      172.32      160.21      4.02 o
  -4   1   2     5568.45     6053.93    274.50 o
  -3   1   2      362.28      342.02      4.50 o
  -2   1   2        1.37        4.80      0.90 o
  -1   1   2      242.29      235.93      4.13 o
   0   1   2     2747.72     2580.69     37.29 o
   1   1   2      351.46      340.50      6.98 o
   2   1   2     1339.34     1289.15     24.06 o
   3   1   2     1159.31     1182.52     20.45 o
   4   1   2       42.36       29.58      4.58 o
   5   1   2       70.86       73.10      4.78 o
   6   1   2       42.16       51.37      5.62 o
   7   1   2       26.20       13.40      7.07 o
   8   1   2        0.84        9.12     10.61 o
   9   1   2        1.15       20.02     14.99 o
  10   1   2       94.93       97.29     19.42 o
 -11   2   2        1.03      -14.75     23.75 o
 -10   2   2        4.20        3.02     24.24 o
  -9   2   2      457.50      385.65     42.37 o
  -8   2   2        7.66        5.00      8.10 o
  -7   2   2       74.59       84.03      3.70 o
  -6   2   2       42.37       43.31      2.95 o
  -5   2   2      502.13      549.59      8.22 o
  -4   2   2      557.39      583.99     26.69 o
  -3   2   2        0.63        3.05      3.07 o
  -2   2   2     1269.24     1202.26     15.36 o
  -1   2   2     1998.09     1856.07     31.04 o
   0   2   2      127.35      130.42      7.60 o
   1   2   2      923.47      822.56     14.16 o
   2   2   2        3.45        6.78      1.80 o
   3   2   2        4.28        1.37      5.48 o
   4   2   2      108.90      114.00      5.08 o
   5   2   2      141.77      127.00     13.43 o
   6   2   2      823.84      842.86     21.77 o
   7   2   2      411.85      378.04     15.95 o
   8   2   2      234.74      273.08     19.92 o
   9   2   2       41.16       44.37     13.98 o
  10   2   2       16.43       23.24     14.99 o
 -11   3   2        1.71       35.21     33.10 o
 -10   3   2       38.16       56.54     26.26 o
  -9   3   2      245.47      169.95     23.14 o
  -8   3   2       77.96       73.26      4.33 o
  -7   3   2       20.44       21.43      2.88 o
  -6   3   2      165.46      165.10      5.46 o
  -5   3   2        6.84        7.72      2.41 o
  -4   3   2      170.69      172.08      4.09 o
  -3   3   2      673.06      664.30     10.40 o
  -2   3   2      865.49      844.14     15.97 o
  -1   3   2        9.49       16.09      3.59 o
   0   3   2      300.57      307.39      7.20 o
   1   3   2       24.52       25.49      3.97 o
   2   3   2     1319.52     1351.19     23.57 o
   3   3   2      374.75      389.44      8.86 o
   4   3   2       10.03        9.05      3.49 o
   5   3   2       60.23       61.11      5.94 o
   6   3   2      477.36      477.18     16.75 o
   7   3   2        4.70        4.24      6.15 o
   8   3   2       10.48       11.07     10.16 o
   9   3   2       30.32       58.45     17.91 o
 -11   4   2      122.39       92.62     26.34 o
 -10   4   2       80.31       93.60     14.74 o
  -9   4   2       13.09       14.51     13.53 o
  -8   4   2      128.21      126.47      6.09 o
  -7   4   2       46.26       43.32      3.96 o
  -6   4   2      181.36      214.77      5.90 o
  -5   4   2      131.64      133.32      4.13 o
  -4   4   2      263.53      270.59      6.65 o
  -3   4   2      911.40      960.73     15.10 o
  -2   4   2      125.76      126.57      4.61 o
  -1   4   2        0.10        6.83      3.84 o
   0   4   2      746.43      776.88     18.78 o
   1   4   2      246.22      246.76      7.19 o
   2   4   2     1982.42     2123.43     35.13 o
   3   4   2       26.60       24.02     10.01 o
   4   4   2       43.90       41.25      2.83 o
   5   4   2      233.21      222.97     13.74 o
   6   4   2       72.66       60.10      5.99 o
   7   4   2      102.81       79.65     15.69 o
   8   4   2        2.06       14.99     14.99 o
   9   4   2       40.97       85.81     20.02 o
 -11   5   2      360.70      452.73     37.43 o
 -10   5   2        0.15       -0.72     15.79 o
  -9   5   2      533.19      550.42     18.17 o
  -8   5   2      225.59      222.93     16.75 o
  -7   5   2      233.08      233.39     10.16 o
  -6   5   2     1326.86     1369.70     19.05 o
  -5   5   2        0.08        1.51      2.85 o
  -4   5   2      339.87      379.28      8.66 o
  -3   5   2      671.19      714.87     31.32 o
  -2   5   2     3448.91     3633.12     58.28 o
  -1   5   2       77.32       92.92      7.30 o
   0   5   2       10.93        6.30      4.63 o
   1   5   2       81.82       69.26      4.93 o
   2   5   2        4.98       10.89      5.03 o
   3   5   2      140.28      138.38     21.73 o
   4   5   2        0.31        6.34      5.69 o
   5   5   2      972.58      935.50     27.39 o
   6   5   2      116.08      137.30     11.87 o
   7   5   2      301.73      281.10     17.09 o
   8   5   2       84.41      110.87     23.34 o
 -11   6   2       26.84       29.28     27.26 o
 -10   6   2       18.51       35.49     31.59 o
  -9   6   2      216.22      214.30     12.78 o
  -8   6   2        9.87       16.37      4.78 o
  -7   6   2      225.32      239.58      8.49 o
  -6   6   2      423.85      433.18      9.36 o
  -5   6   2       28.16       34.05      4.12 o
  -4   6   2        0.23       -3.14      3.14 o
  -3   6   2      107.74      108.34      5.34 o
  -2   6   2      176.76      157.70     10.26 o
  -1   6   2      331.50      353.37     11.81 o
   0   6   2     1950.44     2094.28     39.07 o
   1   6   2     1576.91     1612.57     33.08 o
   2   6   2      240.01      213.20     24.20 o
   3   6   2      142.00      131.32     11.92 o
   4   6   2      516.82      532.27     15.72 o
   5   6   2      227.56      238.33     17.66 o
   6   6   2       54.06       45.57      9.85 o
   7   6   2      328.33      329.25     25.36 o
   8   6   2        3.55       22.03     19.01 o
 -11   7   2      466.24      610.54     32.16 o
 -10   7   2       19.21       21.49     15.17 o
  -9   7   2       66.59       70.47     17.61 o
  -8   7   2       34.81       39.01     12.93 o
  -7   7   2      624.48      641.04     14.77 o
  -6   7   2       24.62       32.14      5.99 o
  -5   7   2       42.33       36.41     11.72 o
  -4   7   2        0.13        3.92      3.19 o
  -3   7   2      831.83      912.02     20.09 o
  -2   7   2      294.96      278.50     10.87 o
  -1   7   2       94.65      117.07      6.73 o
   0   7   2       62.28       65.80      8.18 o
   1   7   2      506.14      495.04     18.57 o
   2   7   2      246.76      268.44     14.95 o
   3   7   2       16.99       28.82     25.70 o
   4   7   2      325.00      298.49     33.71 o
   5   7   2       34.23       26.93     20.22 o
   6   7   2      137.40      129.90     16.00 o
   7   7   2        5.85      -10.06     16.10 o
   8   7   2       87.50      100.50     24.15 o
 -11   8   2      259.20      373.15     56.14 o
 -10   8   2      107.13       95.48     12.08 o
  -9   8   2       31.09       35.79      9.21 o
  -8   8   2      560.08      509.91     16.86 o
  -7   8   2        6.21        8.50      7.49 o
  -6   8   2       86.02      100.81     15.09 o
  -5   8   2        0.46       -1.68      6.28 o
  -4   8   2      397.31      405.07     11.25 o
  -3   8   2      201.11      202.38      9.58 o
  -2   8   2      332.70      289.25     20.78 o
  -1   8   2       72.70       62.72      7.85 o
   0   8   2      190.39      146.45     14.09 o
   1   8   2       65.35       80.75     15.59 o
   2   8   2       26.68       12.17      9.88 o
   3   8   2      102.16       70.33     13.13 o
   4   8   2       31.23       29.39     11.17 o
   5   8   2       41.83       26.32      8.26 o
   6   8   2        0.81       -9.37     10.94 o
   7   8   2       19.56        7.95     15.89 o
 -10   9   2        1.49        8.75     21.73 o
  -9   9   2       39.30       25.24      9.96 o
  -8   9   2       18.33        7.57      7.75 o
  -7   9   2       31.83       31.95      8.10 o
  -6   9   2      109.32      112.04      8.38 o
  -5   9   2      264.93      283.09     19.57 o
  -4   9   2      369.95      367.54     11.57 o
  -3   9   2       11.01       21.20     11.07 o
  -2   9   2       48.99       54.38      9.92 o
  -1   9   2      207.50      170.57     17.40 o
   0   9   2      229.52      242.36     16.95 o
   1   9   2      273.81      280.09     12.59 o
   2   9   2        7.93       -1.01     14.08 o
   3   9   2       42.88       51.32     13.15 o
   4   9   2       56.72       74.40     10.35 o
   5   9   2        0.50       -3.25     11.12 o
   6   9   2        4.16        8.31     16.02 o
 -10  10   2        0.86      -10.06     15.09 o
  -9  10   2        2.75        3.02     14.18 o
  -8  10   2       67.02       88.69     42.81 o
  -7  10   2       28.00       36.31     12.68 o
  -6  10   2        5.88        4.83      6.43 o
  -5  10   2      810.95      721.32     52.56 o
  -4  10   2       21.14       25.71      6.44 o
  -3  10   2      290.94      268.49     22.99 o
  -2  10   2        3.08       14.79     13.79 o
  -1  10   2      796.85      793.83     47.37 o
   0  10   2       11.02       31.50     14.64 o
   1  10   2        0.59        1.26      5.73 o
   2  10   2       37.39       30.75     11.77 o
   3  10   2       71.96       55.30     11.32 o
   4  10   2       39.48       39.64     10.97 o
   5  10   2       17.87      -16.72     17.36 o
   6  10   2       91.76      120.42     27.16 o
 -10  11   2        1.11        7.95     15.89 o
  -9  11   2       43.20       46.08     14.18 o
  -8  11   2        2.13        1.01     12.27 o
  -7  11   2      139.91      139.14     17.39 o
  -6  11   2      131.38      121.33     15.10 o
  -5  11   2      135.56      116.39     11.09 o
  -4  11   2       20.24       20.39      8.05 o
  -3  11   2     1546.48     1456.77     47.09 o
  -2  11   2     4940.81     5151.69    147.48 o
  -1  11   2      418.03      423.56     24.15 o
   0  11   2        1.39        4.23      8.51 o
   1  11   2        4.86       -4.91     20.12 o
   2  11   2        0.37       -9.43     11.07 o
   3  11   2        8.00       15.44     12.06 o
   4  11   2        3.61       -8.29     14.08 o
   5  11   2       52.20       63.88     18.09 o
  -9  12   2        3.63        3.02     17.20 o
  -8  12   2       10.61        0.00     10.06 o
  -7  12   2        1.19        3.37     16.65 o
  -6  12   2        2.70       -6.58     14.13 o
  -5  12   2        2.13        3.68     19.11 o
  -4  12   2       32.54       26.91     12.63 o
  -3  12   2        8.62       -8.26     46.33 o
  -2  12   2     1215.87     1218.12     52.02 o
  -1  12   2        1.80        4.78     38.18 o
   0  12   2      125.67      120.30     10.43 o
   1  12   2       32.72        7.70     11.32 o
   2  12   2        6.65       -2.14     12.07 o
   3  12   2        0.03       15.16     14.73 o
   4  12   2        0.23       -6.27     15.06 o
  -9  13   2       60.58       74.45     19.11 o
  -8  13   2        6.11       21.13     20.12 o
  -7  13   2       88.46       42.91     16.20 o
  -6  13   2       19.15        7.33     13.53 o
  -5  13   2       49.93       49.72     25.55 o
  -4  13   2      181.86      164.28     26.46 o
  -3  13   2      817.96      794.08     36.57 o
  -2  13   2        3.35       -5.68     13.68 o
  -1  13   2        7.54        4.43     11.02 o
   0  13   2        5.25       11.45     14.03 o
   1  13   2        5.48        6.20     11.39 o
   2  13   2       34.33       36.04     14.82 o
   3  13   2        2.92       35.55     21.22 o
  -8  14   2        0.65       -5.03     23.24 o
  -7  14   2       79.42       82.17     49.65 o
  -6  14   2       72.76       80.00     23.50 o
  -5  14   2        1.44      -19.62     19.62 o
  -4  14   2       17.31       18.06     39.23 o
  -3  14   2       48.67       16.36     16.20 o
  -2  14   2       20.09       -9.26     15.31 o
  -1  14   2        0.55        8.68     16.21 o
   0  14   2       27.39       23.27     11.85 o
   1  14   2       79.61      118.36     28.02 o
   2  14   2       19.47       12.66     17.09 o
  -7  15   2        6.50      -38.43     38.43 o
  -6  15   2        6.49       12.77     17.83 o
  -5  15   2        3.04       -5.50     25.16 o
  -4  15   2      192.54      213.21     25.46 o
  -3  15   2       81.65      102.58     27.66 o
  -2  15   2        2.94       18.00     17.04 o
  -1  15   2       32.49       11.36     24.55 o
   0  15   2        0.24       -5.06     19.97 o
   1  15   2       37.20       22.59     31.08 o
  -6  16   2       60.70       41.72     21.66 o
  -5  16   2        3.63      -19.06     19.06 o
  -4  16   2      466.95      530.79     38.18 o
  -3  16   2       10.35       -0.98     19.10 o
  -2  16   2        2.70       45.16     21.14 o
  -1  16   2       84.06       87.63     37.22 o
   0 -16   3       26.51       -7.86     23.98 o
   1 -16   3      209.79      264.83     35.64 o
   2 -16   3        0.69        0.84      9.39 o
   3 -16   3        3.83       30.12     20.19 o
   4 -16   3       49.89       47.27     21.46 o
   5 -16   3       26.56       19.50     29.23 o
   6 -16   3        1.47        2.15      9.60 o
  -2 -15   3      123.17      143.92     25.85 o
  -1 -15   3        0.09      -26.81     27.11 o
   0 -15   3       45.24       51.01     20.57 o
   1 -15   3        0.95       17.73     17.74 o
   2 -15   3       22.39       22.39     34.20 o
   3 -15   3       25.83       10.86     18.03 o
   4 -15   3        9.82       23.03     25.81 o
   5 -15   3        1.11       19.92     25.54 o
   6 -15   3        1.45       22.15     18.36 o
   7 -15   3      185.82      243.37     47.59 o
  -3 -14   3      131.95      159.10     25.25 o
  -2 -14   3       65.61       54.67     27.96 o
  -1 -14   3       21.36       46.57     19.29 o
   0 -14   3        7.91       26.35     22.53 o
   1 -14   3      108.14      118.65     25.39 o
   2 -14   3        1.63       25.15     32.19 o
   3 -14   3        1.49       34.82     20.67 o
   4 -14   3        5.28       27.87     22.36 o
   5 -14   3       20.95        8.93     16.18 o
   6 -14   3      128.04      124.79     26.25 o
   7 -14   3        8.82       -7.28     16.00 o
   8 -14   3        8.03        7.14     18.21 o
  -4 -13   3        5.91       37.12     18.11 o
  -3 -13   3       68.15       83.09     14.73 o
  -2 -13   3       17.31        9.45     24.65 o
  -1 -13   3      135.31      138.83     24.10 o
   0 -13   3        1.15      -13.82     13.82 o
   1 -13   3      866.80      836.69     79.23 o
   2 -13   3      463.20      429.28     25.50 o
   3 -13   3      165.58      155.08     24.75 o
   4 -13   3        0.80      -13.70     13.70 o
   5 -13   3        1.46       -6.94     25.70 o
   6 -13   3        0.39       -3.97     13.46 o
   7 -13   3       46.77       73.02     17.56 o
   8 -13   3       27.14       49.08     14.65 o
   9 -13   3       37.96       37.12     22.03 o
  -5 -12   3       21.37       17.00     15.19 o
  -4 -12   3      101.56      119.87     16.37 o
  -3 -12   3        2.08       17.14     12.63 o
  -2 -12   3       92.98      104.12     38.33 o
  -1 -12   3      242.18      261.50     52.27 o
   0 -12   3       43.50       47.65     14.08 o
   1 -12   3        1.55       29.76     12.99 o
   2 -12   3       72.53       64.29     14.75 o
   3 -12   3       24.75       30.92     13.07 o
   4 -12   3      219.52      162.76     21.63 o
   5 -12   3        5.16       -4.05     20.57 o
   6 -12   3      117.82       45.22     19.12 o
   7 -12   3      207.93      201.39     21.17 o
   8 -12   3        1.67       -2.54      8.81 o
   9 -12   3       10.51       11.07     24.04 o
  -6 -11   3      121.39      246.49     28.87 o
  -5 -11   3       93.99       61.37     13.88 o
  -4 -11   3        9.47        0.04     11.34 o
  -3 -11   3      118.91      113.70     12.83 o
  -2 -11   3       44.34       36.96     10.21 o
  -1 -11   3       47.22       46.01     10.06 o
   0 -11   3       30.65       24.60     34.66 o
   1 -11   3     2440.19     2319.43     64.90 o
   2 -11   3      450.45      501.86     16.40 o
   3 -11   3       43.73       58.49     12.47 o
   4 -11   3      450.73      456.95     27.97 o
   5 -11   3      162.68      153.94     19.69 o
   6 -11   3        8.49       24.75     17.07 o
   7 -11   3       59.93       63.81     30.08 o
   8 -11   3       57.14       52.97     16.25 o
   9 -11   3        2.51       -4.02     21.03 o
  -6 -10   3      108.70      196.59     17.81 o
  -5 -10   3        7.36       13.40      9.64 o
  -4 -10   3      126.40      123.49     12.31 o
  -3 -10   3      121.65       90.76     14.14 o
  -2 -10   3       48.83       50.34      6.87 o
  -1 -10   3       16.26       23.21      7.04 o
   0 -10   3        2.48        1.27      4.82 o
   1 -10   3     1521.87     1483.50     45.81 o
   2 -10   3       81.51       91.88     20.98 o
   3 -10   3      721.76      678.72     36.13 o
   4 -10   3       62.59       70.08     15.86 o
   5 -10   3       16.37       -9.20     35.16 o
   6 -10   3      538.21      473.06     23.41 o
   7 -10   3      113.10       81.93     12.62 o
   8 -10   3       77.92       71.44      9.56 o
   9 -10   3      110.72       99.80     19.01 o
  10 -10   3       40.97       34.10     22.94 o
  -7  -9   3       87.77      111.57     20.12 o
  -6  -9   3      124.83      174.15     16.70 o
  -5  -9   3        0.01        4.30      8.40 o
  -4  -9   3       11.05        5.52     10.51 o
  -3  -9   3      669.42      569.65     19.88 o
  -2  -9   3       13.56       20.02      7.60 o
  -1  -9   3       48.84       50.94     22.23 o
   0  -9   3        1.35       -4.13      4.74 o
   1  -9   3      164.28      144.85     13.44 o
   2  -9   3        0.00       -5.36     13.56 o
   3  -9   3      219.16      193.24     18.31 o
   4  -9   3       29.03       28.48     33.70 o
   5  -9   3       24.02       31.59      9.18 o
   6  -9   3       70.69       68.55     17.10 o
   7  -9   3       94.59       88.99     10.16 o
   8  -9   3      978.18      899.48     25.62 o
   9  -9   3       33.07       29.81     11.44 o
  10  -9   3        0.06       25.15     14.99 o
  -8  -8   3        0.00      -18.01     18.01 o
  -7  -8   3        2.23        2.01     11.17 o
  -6  -8   3       13.28       18.11      9.96 o
  -5  -8   3       45.51       44.61      9.16 o
  -4  -8   3      102.48      108.80     17.66 o
  -3  -8   3       27.59       18.91      4.65 o
  -2  -8   3        1.61        5.30      4.50 o
  -1  -8   3       52.88       57.47      9.16 o
   0  -8   3     1519.05     1474.54     31.37 o
   1  -8   3       53.99       68.32      8.14 o
   2  -8   3        2.31       -5.76      5.76 o
   3  -8   3        0.17       10.58      8.58 o
   4  -8   3        2.30       11.08     10.61 o
   5  -8   3        1.06       -0.63      4.61 o
   6  -8   3       21.16       16.74      5.26 o
   7  -8   3      355.95      348.01     12.23 o
   8  -8   3      750.53      778.99     20.64 o
   9  -8   3       15.47       32.07     10.47 o
  10  -8   3        4.19        6.19     15.14 o
  -8  -7   3        0.96       -1.01     16.30 o
  -7  -7   3        4.11        5.94     10.97 o
  -6  -7   3        1.76        2.68      8.11 o
  -5  -7   3        8.48       15.22      7.49 o
  -4  -7   3       41.65       43.41      7.09 o
  -3  -7   3      327.19      340.78      9.74 o
  -2  -7   3       29.04       33.88     15.19 o
  -1  -7   3       89.38       90.78     10.56 o
   0  -7   3      476.45      481.84     12.34 o
   1  -7   3      231.61      245.65     11.17 o
   2  -7   3        1.25        7.56      7.79 o
   3  -7   3      430.30      521.92     28.19 o
   4  -7   3       34.62       31.79      5.03 o
   5  -7   3       28.15       26.91      4.58 o
   6  -7   3      209.71      200.10      9.52 o
   7  -7   3      423.14      426.76     22.59 o
   8  -7   3      252.63      220.17     25.16 o
   9  -7   3      102.22       80.59     11.97 o
  10  -7   3       10.38       23.24     14.99 o
  -9  -6   3        5.02      -26.06     29.17 o
  -8  -6   3       17.73       19.11     14.18 o
  -7  -6   3       25.51       11.07     10.16 o
  -6  -6   3        4.92       11.00      7.60 o
  -5  -6   3        1.41        9.88      5.24 o
  -4  -6   3        2.67       -2.09      8.21 o
  -3  -6   3       73.06       69.38      7.85 o
  -2  -6   3        9.07        4.69      3.67 o
  -1  -6   3     1516.72     1661.68     29.21 o
   0  -6   3      210.92      200.79      7.46 o
   1  -6   3      218.04      239.89     10.61 o
   2  -6   3        0.29       -4.48      5.69 o
   3  -6   3      765.43      831.55     24.58 o
   4  -6   3      540.56      568.72     13.45 o
   5  -6   3        1.27        5.53      5.37 o
   6  -6   3       66.15       76.07     17.20 o
   7  -6   3      280.36      295.24     11.77 o
   8  -6   3      136.75      146.57     14.34 o
   9  -6   3       12.00       -2.01     11.17 o
  10  -6   3      211.37      278.40     20.12 o
  -9  -5   3       21.08       49.09     27.97 o
  -8  -5   3        1.50        9.05      8.95 o
  -7  -5   3       62.64       57.45     14.08 o
  -6  -5   3        5.45        7.48      4.94 o
  -5  -5   3     4852.14     4823.67    128.69 o
  -4  -5   3      389.10      355.45     14.29 o
  -3  -5   3     1547.68     1467.43     21.05 o
  -2  -5   3      194.99      197.47      8.50 o
  -1  -5   3     1344.06     1497.74     45.48 o
   0  -5   3       41.26       35.07      6.59 o
   1  -5   3      192.35      193.91      6.13 o
   2  -5   3      110.31      136.67      4.91 o
   3  -5   3     1061.61     1174.29     28.37 o
   4  -5   3      584.83      574.45     13.49 o
   5  -5   3       20.79        9.63      6.49 o
   6  -5   3       24.89       24.30      6.23 o
   7  -5   3       54.99       50.14     10.16 o
   8  -5   3      134.67      124.11     11.13 o
   9  -5   3        0.34       -3.02     12.17 o
  10  -5   3       30.09       49.09     15.09 o
  -9  -4   3        6.56        5.94     24.95 o
  -8  -4   3       61.39       56.54      9.05 o
  -7  -4   3       45.43       38.71     11.57 o
  -6  -4   3      376.42      353.61     11.88 o
  -5  -4   3       60.14       54.83      4.30 o
  -4  -4   3       56.91       58.57      4.20 o
  -3  -4   3     5868.64     5739.87    147.56 o
  -2  -4   3      398.24      445.69      8.37 o
  -1  -4   3      470.28      480.70     10.47 o
   0  -4   3       11.20       10.62      3.14 o
   1  -4   3      355.15      361.75     12.69 o
   2  -4   3     3267.11     3374.34     54.91 o
   3  -4   3      898.04      915.45     34.71 o
   4  -4   3       26.26       18.50      4.13 o
   5  -4   3       18.26        9.89      6.49 o
   6  -4   3        1.84        6.01      7.09 o
   7  -4   3       40.27       31.38      6.28 o
   8  -4   3      305.26      290.06     12.59 o
   9  -4   3       42.52       55.53     13.28 o
  10  -4   3      101.83       87.53     20.22 o
 -10  -3   3      251.18      296.62     49.20 o
  -9  -3   3        1.92       -4.02     24.04 o
  -8  -3   3        1.66        5.33      6.29 o
  -7  -3   3       51.07       49.88     10.16 o
  -6  -3   3     1526.75     1481.21     43.93 o
  -5  -3   3      552.18      540.22     10.43 o
  -4  -3   3        2.30        8.12      4.07 o
  -3  -3   3     4611.68     4604.79     55.03 o
  -2  -3   3     1036.91      984.76     14.92 o
  -1  -3   3      257.12      277.15      5.55 o
   0  -3   3      728.91      678.82     12.23 o
   1  -3   3      681.53      620.71     13.97 o
   2  -3   3      271.99      306.20     17.72 o
   3  -3   3     1674.60     1660.34     33.71 o
   4  -3   3      213.95      199.20      9.76 o
   5  -3   3      929.62      976.09     18.59 o
   6  -3   3       66.19       73.95      6.43 o
   7  -3   3       49.04       49.39     13.58 o
   8  -3   3        1.83       10.47      6.56 o
   9  -3   3      583.92      621.81     28.48 o
  10  -3   3      110.19       93.56     19.01 o
 -10  -2   3      147.29      320.04     57.85 o
  -9  -2   3       37.86       50.30     30.23 o
  -8  -2   3        3.62        1.92      5.74 o
  -7  -2   3        4.49        3.69      3.14 o
  -6  -2   3       84.76       97.29      4.95 o
  -5  -2   3       34.42       46.92      6.04 o
  -4  -2   3       59.19       60.36      3.07 o
  -3  -2   3     1363.59     1287.55     51.19 o
  -2  -2   3      689.79      682.55     13.30 o
  -1  -2   3     1077.34     1007.30     13.50 o
   0  -2   3       20.93       23.36      2.64 o
   1  -2   3    12540.29    12337.39    194.39 o
   2  -2   3      606.84      576.52     12.80 o
   3  -2   3       23.76       28.38      3.37 o
   4  -2   3       14.11       11.28      4.15 o
   5  -2   3       42.13       47.02      4.26 o
   6  -2   3       30.93       30.94      4.94 o
   7  -2   3        0.90        7.14     15.04 o
   8  -2   3      404.62      364.77     16.22 o
   9  -2   3      142.53      177.48     17.71 o
  10  -2   3       69.65       91.75     18.81 o
 -10  -1   3      117.33      143.77     37.22 o
  -9  -1   3       44.61       29.64     29.73 o
  -8  -1   3        0.31       -0.15      2.89 o
  -7  -1   3      126.07      135.52      4.43 o
  -6  -1   3       15.51       14.13      2.10 o
  -5  -1   3      275.77      270.67      5.50 o
  -4  -1   3      176.65      186.06      3.95 o
  -3  -1   3      138.70      139.37      4.48 o
  -2  -1   3     1060.42      991.80     11.96 o
  -1  -1   3     2465.35     2317.83     24.31 o
   0  -1   3     1905.03     1786.09     25.21 o
   1  -1   3     8901.76     8755.29    125.21 o
   2  -1   3        9.62       10.30      3.14 o
   3  -1   3      127.35      127.98      6.09 o
   4  -1   3      472.05      448.02      8.98 o
   5  -1   3      229.67      255.33     11.62 o
   6  -1   3      319.12      328.39     10.46 o
   7  -1   3       67.10       50.96      7.07 o
   8  -1   3       35.84       31.08     10.44 o
   9  -1   3      306.44      311.03     24.65 o
  10  -1   3        2.63       -3.02     17.20 o
 -10   0   3       21.49        1.01     21.86 o
  -9   0   3        9.11       -0.06     39.69 o
  -8   0   3      155.36      142.97     16.20 o
  -7   0   3        2.43       -8.04     19.01 o
  -6   0   3        4.83        7.40      7.70 o
  -5   0   3        4.42       10.53      5.30 o
  -4   0   3      188.33      207.00     16.30 o
  -3   0   3      324.44      331.27      8.05 o
  -2   0   3     2872.41     2727.54     61.43 o
  -1   0   3        0.07        7.73      1.56 o
   0   0   3        6.55        5.99      2.13 o
   1   0   3      325.55      334.76     10.37 o
   2   0   3      102.15      103.54      4.65 o
   3   0   3        0.51       -1.54      2.98 o
   4   0   3       26.55       25.45      3.43 o
   5   0   3       46.94       50.74      5.03 o
   6   0   3      260.73      252.41      8.48 o
   7   0   3      278.51      262.97      9.79 o
   8   0   3       12.33        7.56      9.88 o
   9   0   3      232.55      228.91     21.13 o
  10   0   3        8.81      -17.10     17.10 o
 -11   1   3        0.01      -22.05     22.36 o
 -10   1   3       62.29       68.72     29.18 o
  -9   1   3       49.95       19.81     15.32 o
  -8   1   3       35.02       20.02     24.14 o
  -7   1   3      187.45      148.37     30.99 o
  -6   1   3       21.84       29.03     11.08 o
  -5   1   3      186.60      233.80      8.54 o
  -4   1   3     1288.22     1371.92    106.93 o
  -3   1   3       53.58       54.57      3.95 o
  -2   1   3        1.71        3.10      2.89 o
  -1   1   3     3098.68     3022.82     34.72 o
   0   1   3      616.93      607.98      8.84 o
   1   1   3     2275.22     2092.90     29.81 o
   2   1   3       36.93       34.79      9.51 o
   3   1   3        3.62        3.48      3.88 o
   4   1   3       83.95       76.90      6.11 o
   5   1   3      270.17      258.38      8.98 o
   6   1   3       19.45       28.14      7.63 o
   7   1   3      215.92      195.18     15.75 o
   8   1   3        8.88        9.92     10.38 o
   9   1   3        0.92       20.02     16.20 o
  10   1   3       18.66       16.00     20.02 o
 -11   2   3        0.01       -9.37     45.22 o
 -10   2   3       53.08       48.33     25.70 o
  -9   2   3        0.11      -13.98     19.01 o
  -8   2   3      767.07      685.19     31.51 o
  -7   2   3      415.23      345.53    289.76 o
  -6   2   3       13.29       18.07     11.62 o
  -5   2   3      871.74     1013.82     99.27 o
  -4   2   3      136.54      135.92      2.63 o
  -3   2   3      192.05      192.79      7.45 o
  -2   2   3      526.48      491.12      8.39 o
  -1   2   3     7368.84     7035.05     86.50 o
   0   2   3      498.58      464.07      7.85 o
   1   2   3       23.66       31.02      5.03 o
   2   2   3       24.48       22.14      3.52 o
   3   2   3      150.67      139.58     21.13 o
   4   2   3      103.12      108.49     18.21 o
   5   2   3      432.50      428.57     15.20 o
   6   2   3       81.46       69.55      9.72 o
   7   2   3        0.00       26.41     11.57 o
   8   2   3       27.73       40.24     15.29 o
   9   2   3        0.29        1.01     10.16 o
 -11   3   3       14.22       15.66     19.96 o
 -10   3   3        1.15       -1.45     19.07 o
  -9   3   3       79.93       81.69     17.20 o
  -8   3   3      238.30      235.76     20.43 o
  -7   3   3      199.76      188.44     14.19 o
  -6   3   3       53.10       49.81      2.21 o
  -5   3   3       18.49       19.00      2.57 o
  -4   3   3      342.61      340.25      6.72 o
  -3   3   3      263.88      267.28      5.47 o
  -2   3   3      803.71      824.79     29.94 o
  -1   3   3     1033.70      949.29     15.90 o
   0   3   3     3816.66     3651.71     54.29 o
   1   3   3       29.07       35.48      3.29 o
   2   3   3      886.67      961.04     20.17 o
   3   3   3      376.88      438.85      9.87 o
   4   3   3        8.14       10.81      5.48 o
   5   3   3       55.83       50.31      5.72 o
   6   3   3      707.21      678.27     39.56 o
   7   3   3       24.17       21.18     10.81 o
   8   3   3        7.79        3.02     14.18 o
   9   3   3      105.08      154.63     22.84 o
 -11   4   3      128.44       70.79     26.45 o
 -10   4   3      118.43      135.73     45.58 o
  -9   4   3      100.73      109.29     20.12 o
  -8   4   3      125.37      102.47     14.49 o
  -7   4   3       62.18       65.43      3.63 o
  -6   4   3       55.01       50.15      3.33 o
  -5   4   3      355.89      364.80      7.30 o
  -4   4   3     1946.81     1968.86     26.41 o
  -3   4   3       20.66       19.69      3.09 o
  -2   4   3      247.94      271.79      8.49 o
  -1   4   3      115.49      121.04      6.17 o
   0   4   3      413.12      401.84     10.11 o
   1   4   3       16.34        7.40      9.51 o
   2   4   3     1186.13     1128.46     22.03 o
   3   4   3        0.00       -1.01      2.41 o
   4   4   3      310.20      292.95      8.80 o
   5   4   3      335.46      340.38     19.83 o
   6   4   3        1.25       -1.73      5.48 o
   7   4   3       78.81       69.38     15.39 o
   8   4   3        1.63        1.01     15.29 o
   9   4   3        0.23        3.02     16.20 o
 -11   5   3      101.15      103.01     22.88 o
 -10   5   3       81.42      106.45     16.02 o
  -9   5   3      402.22      408.71     22.89 o
  -8   5   3       62.43       65.79      6.99 o
  -7   5   3      212.78      220.91      7.63 o
  -6   5   3     1090.35     1101.05     16.38 o
  -5   5   3      388.88      397.14     12.58 o
  -4   5   3     1351.35     1432.75     25.99 o
  -3   5   3     1015.99     1165.07     41.17 o
  -2   5   3     2144.44     2364.30     42.56 o
  -1   5   3      456.84      504.81     13.10 o
   0   5   3      615.09      643.58     15.10 o
   1   5   3     1364.20     1432.97     25.99 o
   2   5   3       88.71      117.48      8.41 o
   3   5   3        0.67        3.97      7.04 o
   4   5   3      407.64      409.29     28.89 o
   5   5   3      787.28      797.99     34.48 o
   6   5   3      232.52      223.02     14.03 o
   7   5   3       10.18        0.20     14.03 o
   8   5   3       18.86       38.23     17.30 o
 -11   6   3       57.19       51.06     26.01 o
 -10   6   3      113.39      128.45     17.86 o
  -9   6   3       74.27       69.68      8.44 o
  -8   6   3       19.15       10.49      4.53 o
  -7   6   3     1080.51     1097.79     20.03 o
  -6   6   3      665.37      670.66     12.62 o
  -5   6   3      251.08      260.53      7.88 o
  -4   6   3       17.84        8.34     10.06 o
  -3   6   3       78.93      122.18      6.59 o
  -2   6   3       67.06       85.30      6.19 o
  -1   6   3      450.62      448.32     12.79 o
   0   6   3       14.94       14.48     12.63 o
   1   6   3     1145.59     1202.97     23.77 o
   2   6   3       20.96       14.38      7.60 o
   3   6   3        1.82       13.71     11.52 o
   4   6   3      732.27      748.36     18.46 o
   5   6   3      415.28      366.01     13.39 o
   6   6   3       68.57       47.37     14.36 o
   7   6   3        1.70       -3.02     18.11 o
   8   6   3        4.32      -18.11     18.11 o
 -11   7   3        5.45      -29.73     29.73 o
 -10   7   3      104.30       93.57     19.57 o
  -9   7   3        9.41       11.52     14.08 o
  -8   7   3      285.79      279.96     24.40 o
  -7   7   3      168.93      182.86     10.67 o
  -6   7   3      209.07      224.45     16.70 o
  -5   7   3       74.24       75.61      5.99 o
  -4   7   3      352.72      315.66      8.79 o
  -3   7   3     1233.36     1447.53     27.19 o
  -2   7   3       20.01       11.91      6.02 o
  -1   7   3      158.15      150.68     17.01 o
   0   7   3      390.57      412.28     13.09 o
   1   7   3      271.25      277.36     10.39 o
   2   7   3       32.81       34.78      8.49 o
   3   7   3       12.34       17.31     10.15 o
   4   7   3      853.23      782.20     64.39 o
   5   7   3       15.71       17.60     16.00 o
   6   7   3       24.84       35.05     13.05 o
   7   7   3       11.63       20.02     19.01 o
 -11   8   3        3.83       27.20     20.59 o
 -10   8   3       21.29       14.94     21.58 o
  -9   8   3        0.00        3.48     10.01 o
  -8   8   3      579.99      554.48     17.85 o
  -7   8   3        4.17       -0.28      9.00 o
  -6   8   3       35.81       32.19      6.04 o
  -5   8   3       80.75       73.64      8.19 o
  -4   8   3      293.78      264.88      9.85 o
  -3   8   3       23.59       24.95     11.07 o
  -2   8   3        0.44        3.20     11.47 o
  -1   8   3       21.23       24.08     11.62 o
   0   8   3      696.61      737.13     78.44 o
   1   8   3        0.01        0.88     17.10 o
   2   8   3        2.61       11.39     11.26 o
   3   8   3        0.86       46.79     12.59 o
   4   8   3        0.33       -8.93     17.55 o
   5   8   3       59.19       46.25     23.74 o
   6   8   3        2.67       11.34     21.23 o
   7   8   3       66.88       95.47     26.06 o
 -10   9   3        0.85        1.71     11.57 o
  -9   9   3        0.85       -3.75      9.27 o
  -8   9   3      261.57      228.91     17.13 o
  -7   9   3       45.36       52.20      8.17 o
  -6   9   3        0.01       -2.51     17.50 o
  -5   9   3      343.59      332.04     12.15 o
  -4   9   3      543.22      597.32     25.67 o
  -3   9   3       42.79       48.44     11.66 o
  -2   9   3        4.62       -0.51     10.78 o
  -1   9   3      217.24      196.17     35.62 o
   0   9   3      307.45      274.92     15.50 o
   1   9   3        9.28        7.89      4.75 o
   2   9   3        9.49       16.87     12.03 o
   3   9   3       67.18       34.55     34.81 o
   4   9   3       27.06       20.36      8.26 o
   5   9   3       11.72      -15.59     16.36 o
   6   9   3        3.08      -22.70     27.21 o
 -10  10   3        0.24      -10.06     14.08 o
  -9  10   3       43.44       32.19     15.09 o
  -8  10   3       40.39       41.05     16.30 o
  -7  10   3        0.78       17.14     11.02 o
  -6  10   3       60.83       60.31      9.07 o
  -5  10   3      299.64      348.35     24.86 o
  -4  10   3      736.65      713.52     17.33 o
  -3  10   3       78.14       70.97     11.27 o
  -2  10   3        8.20        8.71     11.81 o
  -1  10   3     1106.89     1029.39     37.34 o
   0  10   3       72.42       61.27      9.28 o
   1  10   3        5.07       24.16      6.89 o
   2  10   3      123.19      151.91     16.54 o
   3  10   3       47.73       41.60     27.16 o
   4  10   3        7.30       -6.58     15.54 o
   5  10   3        0.30       19.77     13.51 o
   6  10   3        0.37       -3.02     19.11 o
 -10  11   3       12.47       22.03     15.19 o
  -9  11   3       75.64      103.62     18.11 o
  -8  11   3       13.91       26.06     15.19 o
  -7  11   3       19.18       15.85     13.50 o
  -6  11   3       10.94       12.67     13.97 o
  -5  11   3     1231.54     1132.10    105.85 o
  -4  11   3        0.08        5.03      8.52 o
  -3  11   3      270.46      227.04     18.88 o
  -2  11   3      985.21     1029.51     35.23 o
  -1  11   3      358.46      308.12     21.20 o
   0  11   3       13.05       17.26      8.17 o
   1  11   3        6.80       10.51     12.47 o
   2  11   3      295.89      284.95     42.72 o
   3  11   3        5.58       28.49     13.58 o
   4  11   3       14.41       25.00     24.04 o
   5  11   3      129.12      188.98     26.71 o
  -9  12   3        2.42        0.00     10.06 o
  -8  12   3        0.27       -5.03     13.18 o
  -7  12   3        0.29       -5.10     10.71 o
  -6  12   3       10.55       -2.11     10.67 o
  -5  12   3       13.52       -1.91     17.05 o
  -4  12   3       25.81       10.17     12.54 o
  -3  12   3       12.37       21.32     29.58 o
  -2  12   3      355.50      349.12     22.94 o
  -1  12   3        0.06        2.44      9.65 o
   0  12   3       72.63       80.16     12.63 o
   1  12   3      102.98       65.29     13.18 o
   2  12   3       19.40       -2.72     12.90 o
   3  12   3       69.73      102.63     18.70 o
   4  12   3       44.45       27.81     16.92 o
  -9  13   3      137.36      132.60     24.15 o
  -8  13   3      158.80      117.01     24.05 o
  -7  13   3        1.19       -4.81     18.22 o
  -6  13   3       34.36       12.18     17.05 o
  -5  13   3       11.31        0.51     12.77 o
  -4  13   3       27.94       39.90     20.17 o
  -3  13   3      656.93      660.72     39.11 o
  -2  13   3        5.94       12.55     20.62 o
  -1  13   3      229.70      232.94     29.03 o
   0  13   3       46.46       42.51     12.63 o
   1  13   3      182.72      189.00     18.94 o
   2  13   3       92.09      109.14     15.94 o
   3  13   3       10.33       28.07     15.91 o
  -8  14   3      337.48      474.95     48.40 o
  -7  14   3        5.80       75.55     34.20 o
  -6  14   3        0.02        6.95     16.55 o
  -5  14   3       41.89       42.41     21.54 o
  -4  14   3        0.97      -14.17     14.17 o
  -3  14   3       14.12      -19.43     21.98 o
  -2  14   3       19.14       26.13     16.71 o
  -1  14   3        6.27       -1.87     15.09 o
   0  14   3        6.11       15.96     11.54 o
   1  14   3        4.35       23.34     12.45 o
   2  14   3        0.35      -14.97     16.95 o
  -7  15   3      131.09      126.06     42.05 o
  -6  15   3       48.55       68.82     26.68 o
  -5  15   3       19.73       14.34     30.08 o
  -4  15   3        5.27        5.58     24.60 o
  -3  15   3        2.99      -11.90     18.40 o
  -2  15   3        8.22       -6.06     18.60 o
  -1  15   3        0.27      -14.05     26.83 o
   0  15   3        7.39      -13.15     20.45 o
   1  15   3        4.54       35.09     22.49 o
  -5  16   3      107.98      117.66     36.77 o
  -4  16   3        1.62       17.54     40.19 o
  -3  16   3        0.00        1.81     20.89 o
  -2  16   3       39.43       58.56     23.19 o
   0 -16   4      331.89      464.59     42.48 o
   1 -16   4       81.75       85.56     21.67 o
   2 -16   4        5.94       43.51     21.65 o
   3 -16   4        3.11       14.00     38.28 o
   4 -16   4       22.89       29.36     37.17 o
   5 -16   4       27.41        3.54     22.08 o
  -2 -15   4       32.58       57.10     22.42 o
  -1 -15   4       22.63       21.43     23.54 o
   0 -15   4      207.20      253.55     28.24 o
   1 -15   4       47.92       51.45     30.83 o
   2 -15   4        9.38       20.41     18.57 o
   3 -15   4        2.18        7.13     25.25 o
   4 -15   4       61.63       56.13     20.26 o
   5 -15   4       12.48        6.17     18.52 o
   6 -15   4       46.54       35.43     27.77 o
   7 -15   4       96.41       86.46     22.57 o
  -3 -14   4      237.98      264.42     33.76 o
  -2 -14   4       79.52       69.03     31.14 o
  -1 -14   4       23.20       -1.22     24.58 o
   0 -14   4       17.67       13.30     24.01 o
   1 -14   4      126.23      131.35     25.77 o
   2 -14   4      108.81      121.75     23.74 o
   3 -14   4       40.00       55.21     24.47 o
   4 -14   4       63.83       53.92     32.60 o
   5 -14   4       14.58        3.95     21.94 o
   6 -14   4        2.14       -2.50     16.60 o
   7 -14   4      236.41      305.25     35.21 o
   8 -14   4        4.94      -16.00     25.05 o
  -4 -13   4       48.11       62.37     18.01 o
  -3 -13   4       75.22       71.38     23.64 o
  -2 -13   4      173.35      220.91     40.95 o
  -1 -13   4       30.43       31.53      9.83 o
   0 -13   4      142.92      150.96     20.48 o
   1 -13   4       82.33       86.52     21.58 o
   2 -13   4      115.69      104.02     23.36 o
   3 -13   4      123.70      125.38     23.15 o
   4 -13   4       21.43       17.00     20.48 o
   5 -13   4        2.31       -0.83     13.75 o
   6 -13   4       71.20       82.31     22.87 o
   7 -13   4        0.30       -9.13     22.09 o
   8 -13   4        4.49        3.52     22.63 o
  -5 -12   4       54.48       67.50     21.33 o
  -4 -12   4       65.49       59.31     21.28 o
  -3 -12   4       10.52       21.46     22.74 o
  -2 -12   4      122.95      102.25     34.91 o
  -1 -12   4        2.41        7.82     15.59 o
   0 -12   4      465.01      482.12     72.76 o
   1 -12   4      115.69      112.31     15.86 o
   2 -12   4      576.99      574.65     28.80 o
   3 -12   4      146.83      113.07     21.23 o
   4 -12   4        2.20        2.42     13.60 o
   5 -12   4       27.33        2.84      9.51 o
   6 -12   4      649.49      594.89     34.98 o
   7 -12   4       16.84       24.00     28.17 o
   8 -12   4       40.49       49.59     40.19 o
   9 -12   4        4.14        1.01     17.30 o
  -6 -11   4       36.29       50.50     25.25 o
  -5 -11   4        1.50        4.02     13.08 o
  -4 -11   4        2.75       -4.02     10.47 o
  -3 -11   4       20.05       24.85      8.17 o
  -2 -11   4      350.88      273.34     31.35 o
  -1 -11   4      204.61      219.61     11.52 o
   0 -11   4       26.76       34.29     17.42 o
   1 -11   4       86.34       93.63     15.61 o
   2 -11   4        8.40       21.66     13.46 o
   3 -11   4      420.61      406.78     60.89 o
   4 -11   4       31.13       46.09     20.72 o
   5 -11   4      476.23      321.98     24.13 o
   6 -11   4        1.14       13.00     17.72 o
   7 -11   4       88.48       68.35     15.29 o
   8 -11   4       77.72       85.34     13.43 o
   9 -11   4      134.18      158.56     27.16 o
  -6 -10   4       77.07       81.69     14.29 o
  -5 -10   4        0.94       -5.29     12.09 o
  -4 -10   4       17.40        6.04      8.68 o
  -3 -10   4       15.53       13.66      9.00 o
  -2 -10   4      626.99      596.15     27.48 o
  -1 -10   4      312.85      321.55     12.30 o
   0 -10   4       13.19       13.74     11.57 o
   1 -10   4       14.57       20.10     11.32 o
   2 -10   4        7.11       -3.80     14.57 o
   3 -10   4       66.75       54.98     33.70 o
   4 -10   4       47.04       84.44     17.66 o
   5 -10   4      152.58      129.23     23.54 o
   6 -10   4       43.31        6.84     15.36 o
   7 -10   4       21.86       19.68     12.02 o
   8 -10   4      175.95      183.16     18.25 o
   9 -10   4       17.86       21.13     17.20 o
  10 -10   4       28.45       17.00     20.12 o
  -7  -9   4      696.65      876.18     43.18 o
  -6  -9   4       15.41       17.00     13.08 o
  -5  -9   4        0.84       -8.47      8.47 o
  -4  -9   4        1.61       -0.95      7.47 o
  -3  -9   4       71.94       53.80     13.13 o
  -2  -9   4        9.20       12.19      4.74 o
  -1  -9   4      167.45      175.61      8.49 o
   0  -9   4        5.83        9.61     10.06 o
   1  -9   4      301.63      272.81     18.88 o
   2  -9   4       31.77       34.08     10.25 o
   3  -9   4       78.73       86.47     14.87 o
   4  -9   4      205.63      150.33     15.94 o
   5  -9   4       14.19       21.79      9.05 o
   6  -9   4      211.45      208.55     14.69 o
   7  -9   4       31.92       19.97      6.80 o
   8  -9   4     1033.48     1098.64     36.75 o
   9  -9   4        0.01       -4.02     15.09 o
  10  -9   4       27.52       36.32     22.13 o
  -8  -8   4       32.64       28.07     17.10 o
  -7  -8   4      116.01      186.93     18.21 o
  -6  -8   4        5.64        5.94     10.97 o
  -5  -8   4       18.51       18.91      8.96 o
  -4  -8   4       44.29       39.18     13.03 o
  -3  -8   4       72.05       69.93      5.49 o
  -2  -8   4       12.03       19.21      6.04 o
  -1  -8   4        0.65        7.34      8.00 o
   0  -8   4      123.23      136.89     10.70 o
   1  -8   4      152.95      153.08      8.19 o
   2  -8   4        4.22        5.35      7.21 o
   3  -8   4        0.01       -1.41      8.20 o
   4  -8   4      857.05      898.39     27.34 o
   5  -8   4       43.15       56.57      8.50 o
   6  -8   4      110.18      117.43     14.69 o
   7  -8   4      506.52      520.30     14.58 o
   8  -8   4      406.79      413.04     21.64 o
   9  -8   4       11.83       28.07     13.08 o
  10  -8   4        4.62        7.95     15.89 o
  -8  -7   4       36.49       38.23     14.89 o
  -7  -7   4       30.78       32.19     12.27 o
  -6  -7   4      180.15      172.92     12.64 o
  -5  -7   4       12.25       11.50      6.00 o
  -4  -7   4       50.99       53.46      6.43 o
  -3  -7   4        1.47        2.76      4.86 o
  -2  -7   4      388.32      387.86     11.06 o
  -1  -7   4      140.06      142.08      6.12 o
   0  -7   4      148.99      161.73      9.05 o
   1  -7   4        0.01        1.03      6.54 o
   2  -7   4      126.36      130.83      9.46 o
   3  -7   4      150.15      142.60     11.47 o
   4  -7   4       36.02       35.44      3.98 o
   5  -7   4       51.66       58.27      9.66 o
   6  -7   4        3.27        6.43     10.06 o
   7  -7   4     1446.59     1451.89     30.78 o
   8  -7   4      243.45      224.64     18.21 o
   9  -7   4        3.73       38.23     14.08 o
  10  -7   4       37.21       62.37     12.98 o
  -8  -6   4        0.81      -11.27     11.27 o
  -7  -6   4      371.82      400.71     20.33 o
  -6  -6   4       14.78       15.79      8.15 o
  -5  -6   4        0.99        7.89      6.37 o
  -4  -6   4       93.28      102.53      9.71 o
  -3  -6   4        0.12       -0.62      5.24 o
  -2  -6   4      143.10      124.74      5.77 o
  -1  -6   4      199.08      245.18      6.91 o
   0  -6   4     3013.26     3239.81     49.49 o
   1  -6   4      148.33      152.02      6.16 o
   2  -6   4      134.52      111.90     13.63 o
   3  -6   4      123.16      110.67      4.16 o
   4  -6   4       28.56       26.83      4.88 o
   5  -6   4        0.03       -3.50      4.51 o
   6  -6   4       22.83       16.83      8.50 o
   7  -6   4      541.08      550.45     16.65 o
   8  -6   4        1.42       15.33      9.60 o
   9  -6   4        2.80       13.98     10.97 o
  10  -6   4      107.65      121.83     18.21 o
  -9  -5   4      190.89      235.74     46.79 o
  -8  -5   4       11.94       13.08      8.95 o
  -7  -5   4      212.49      190.41     15.95 o
  -6  -5   4      411.60      407.25     26.12 o
  -5  -5   4       16.97       41.65      4.94 o
  -4  -5   4        0.09        2.01      3.56 o
  -3  -5   4       38.00       39.30      4.48 o
  -2  -5   4      122.95      137.56      4.93 o
  -1  -5   4      119.82      129.35      6.09 o
   0  -5   4      994.78     1008.15     23.33 o
   1  -5   4      805.03      838.29     17.53 o
   2  -5   4     6352.42     7002.97     96.20 o
   3  -5   4       23.60       53.51     11.67 o
   4  -5   4       72.56      109.49      7.34 o
   5  -5   4       16.22       15.74      8.00 o
   6  -5   4     1081.99     1059.78     21.80 o
   7  -5   4       24.52       23.24      6.81 o
   8  -5   4      265.57      256.91     14.59 o
   9  -5   4        3.25       12.17     14.18 o
  10  -5   4       15.20       17.00     19.11 o
  -9  -4   4      185.11      230.81     45.28 o
  -8  -4   4       70.26       55.01     15.09 o
  -7  -4   4        2.62        2.22      6.73 o
  -6  -4   4       32.29       20.11     16.60 o
  -5  -4   4      201.24      179.39      6.34 o
  -4  -4   4      365.40      385.04      7.94 o
  -3  -4   4       95.60       80.35      4.23 o
  -2  -4   4       86.76       77.01      3.07 o
  -1  -4   4      135.97      139.05      4.82 o
   0  -4   4       53.40       53.98      3.44 o
   1  -4   4     1672.53     1609.92     31.18 o
   2  -4   4     1162.17     1278.50     25.70 o
   3  -4   4      421.85      464.75     13.05 o
   4  -4   4       19.78       30.24      7.49 o
   5  -4   4      100.56       93.36      9.41 o
   6  -4   4     1285.83     1293.49     55.41 o
   7  -4   4       83.01       92.71      8.02 o
   8  -4   4      526.46      507.88     21.29 o
   9  -4   4        0.82        0.00     10.06 o
  10  -4   4      273.60      224.18     20.93 o
 -10  -3   4       10.52       59.35     32.29 o
  -9  -3   4      136.15      194.78     23.04 o
  -8  -3   4        7.43        7.87      6.49 o
  -7  -3   4        1.43        3.04      3.59 o
  -6  -3   4     4372.08     4315.94     58.20 o
  -5  -3   4       26.37       26.04      6.09 o
  -4  -3   4     2445.28     2532.14     52.69 o
  -3  -3   4      480.95      454.02      8.10 o
  -2  -3   4        0.29       -2.01      2.13 o
  -1  -3   4        4.57        0.55      5.48 o
   0  -3   4      369.42      337.07     13.39 o
   1  -3   4      163.75      184.77      7.93 o
   2  -3   4     1432.15     1435.80     32.49 o
   3  -3   4       46.91       42.08     12.17 o
   4  -3   4      309.27      339.78     10.93 o
   5  -3   4      221.06      230.85      8.00 o
   6  -3   4        5.05        6.25      9.51 o
   7  -3   4      292.85      298.57     11.47 o
   8  -3   4       54.39       66.38     11.15 o
   9  -3   4      200.88      210.08     22.03 o
  10  -3   4      188.14      207.36     25.56 o
 -10  -2   4        9.90       26.06     31.09 o
  -9  -2   4       19.52       10.88     16.51 o
  -8  -2   4        1.57       -8.89      8.89 o
  -7  -2   4      124.36      121.84      4.48 o
  -6  -2   4        1.62        5.81      2.41 o
  -5  -2   4      211.29      204.40     14.09 o
  -4  -2   4     3413.51     3501.13    121.75 o
  -3  -2   4     1102.96     1053.95     21.67 o
  -2  -2   4        4.23        3.55      2.17 o
  -1  -2   4      426.87      392.32      8.81 o
   0  -2   4       69.32       63.00      3.58 o
   1  -2   4    16467.05    16763.85    253.25 o
   2  -2   4      149.58      117.51      9.06 o
   3  -2   4       43.30       42.42      4.43 o
   4  -2   4        6.90       18.63      6.59 o
   5  -2   4      113.83      111.95      9.96 o
   6  -2   4       95.86       85.49      5.49 o
   7  -2   4       77.66       86.40      7.64 o
   8  -2   4        6.72        5.90     15.14 o
   9  -2   4      114.17       99.80     18.41 o
  10  -2   4       68.94      109.56     21.23 o
 -10  -1   4        0.02        2.31     24.01 o
  -9  -1   4       10.69       14.22     18.06 o
  -8  -1   4        9.19       18.52      9.89 o
  -7  -1   4       27.44       32.66      9.04 o
  -6  -1   4        7.86       19.70      6.73 o
  -5  -1   4       16.64       12.62      1.46 o
  -4  -1   4      824.68      849.60     20.35 o
  -3  -1   4     2191.09     2196.84     97.80 o
  -2  -1   4       59.18       56.72      3.62 o
  -1  -1   4      116.53      119.07      3.16 o
   0  -1   4    14246.75    14457.17    161.95 o
   1  -1   4    12220.65    12070.74    150.09 o
   2  -1   4     1173.28     1173.90     20.74 o
   3  -1   4       14.47       12.17      3.82 o
   4  -1   4       69.17       69.88      5.60 o
   5  -1   4        4.56        1.61      3.37 o
   6  -1   4        0.94       -2.14      4.34 o
   7  -1   4       16.20       17.52      5.30 o
   8  -1   4        8.71       -2.96      8.21 o
   9  -1   4       92.34      106.94     17.10 o
  10  -1   4      173.97      210.08     25.76 o
 -10   0   4        0.96      -22.22     59.25 o
  -9   0   4      182.00      148.41     19.14 o
  -8   0   4       17.48        8.15     29.17 o
  -7   0   4        2.36        1.21     10.17 o
  -6   0   4       13.47        5.54      8.50 o
  -5   0   4      362.35      354.39     10.54 o
  -4   0   4      117.38      127.30      6.00 o
  -3   0   4     1803.08     1905.23     59.63 o
  -2   0   4        1.00        3.16      3.47 o
  -1   0   4     2716.82     2630.11     26.51 o
   0   0   4    48363.97    51427.41    522.08 o
   1   0   4     2798.60     2677.47     41.31 o
   2   0   4      203.37      217.43      5.18 o
   3   0   4      255.63      237.95      5.22 o
   4   0   4      267.91      265.91      7.33 o
   5   0   4        0.08       -0.62      5.24 o
   6   0   4       35.55       29.14      3.64 o
   7   0   4      174.50      174.55     16.25 o
   8   0   4       46.12       29.76     14.57 o
   9   0   4       28.37       33.30     14.29 o
  10   0   4        5.05       -3.02     19.11 o
 -11   1   4       12.03       34.46     19.60 o
 -10   1   4        0.11      -11.79     20.16 o
  -9   1   4       55.43       19.48     15.96 o
  -8   1   4       45.84       35.87     13.87 o
  -7   1   4       79.02      104.31     11.60 o
  -6   1   4       56.03       52.76      7.15 o
  -5   1   4      654.07      626.11     18.28 o
  -4   1   4       44.77       52.94      4.09 o
  -3   1   4      116.95      115.38      4.43 o
  -2   1   4       52.54       49.40      2.81 o
  -1   1   4    17395.52    17306.50    170.39 o
   0   1   4    10101.64    10034.56    109.42 o
   1   1   4       96.77       84.62      2.92 o
   2   1   4      325.15      335.30      8.91 o
   3   1   4      307.77      357.91     13.74 o
   4   1   4      220.79      247.07      9.35 o
   5   1   4       11.70       14.84      6.51 o
   6   1   4       22.56       28.70      8.61 o
   7   1   4      392.12      391.98     17.78 o
   8   1   4        2.83       -1.08     12.52 o
   9   1   4       41.79       53.22     15.29 o
 -11   2   4        0.03       29.35     19.57 o
 -10   2   4       14.75       41.32     17.36 o
  -9   2   4        2.61      -11.74     12.31 o
  -8   2   4       33.13       31.19     13.08 o
  -7   2   4       38.84       39.28      9.10 o
  -6   2   4        8.25        2.34      9.51 o
  -5   2   4       36.31       49.14      5.46 o
  -4   2   4     1183.71     1226.51     24.44 o
  -3   2   4      576.15      540.22     11.03 o
  -2   2   4      200.68      194.29      4.66 o
  -1   2   4    11012.19    11012.61    116.31 o
   0   2   4     1316.66     1248.65     16.62 o
   1   2   4       54.89       55.71      3.07 o
   2   2   4        5.46       10.31      1.96 o
   3   2   4      196.00      182.16      6.46 o
   4   2   4        0.78       -3.02      4.15 o
   5   2   4      145.95      142.11     11.92 o
   6   2   4       27.88       34.02      7.51 o
   7   2   4      552.10      553.21     21.14 o
   8   2   4        0.70        0.00     10.06 o
   9   2   4        5.74       27.06     21.13 o
 -11   3   4       22.20       26.29     30.18 o
 -10   3   4      120.96      124.03     20.73 o
  -9   3   4       63.89       58.52     14.11 o
  -8   3   4      518.46      502.56     21.32 o
  -7   3   4       61.92       64.36     10.83 o
  -6   3   4       60.49       68.73     21.33 o
  -5   3   4      755.73      789.17     11.15 o
  -4   3   4      156.69      157.08      4.17 o
  -3   3   4       38.54       35.44      4.07 o
  -2   3   4      749.67      769.55     13.03 o
  -1   3   4      497.83      543.95     20.09 o
   0   3   4      670.15      668.19     11.49 o
   1   3   4      170.56      144.86      5.34 o
   2   3   4      472.21      478.79     24.16 o
   3   3   4      304.34      318.00      9.79 o
   4   3   4        5.85        6.76      4.57 o
   5   3   4     1118.95     1086.90     22.64 o
   6   3   4      261.94      264.47     27.72 o
   7   3   4      100.84       86.21     11.30 o
   8   3   4        0.04       25.15     19.11 o
   9   3   4       20.46       -9.05     19.11 o
 -11   4   4      167.39      158.07     24.92 o
 -10   4   4      109.03      132.29     18.85 o
  -9   4   4       26.57       46.29     14.65 o
  -8   4   4        0.09       17.48     19.52 o
  -7   4   4        9.27        4.55     14.54 o
  -6   4   4      825.48      827.50     14.21 o
  -5   4   4        0.02        5.16      2.46 o
  -4   4   4      874.30      894.00     13.64 o
  -3   4   4      327.61      342.14      7.44 o
  -2   4   4     2728.46     2842.38     45.87 o
  -1   4   4      370.83      355.18      8.14 o
   0   4   4     1803.30     1815.42     29.90 o
   1   4   4        0.09        0.50      4.53 o
   2   4   4        6.12        5.49      3.47 o
   3   4   4        2.01        1.89      3.17 o
   4   4   4        2.39        4.42      4.98 o
   5   4   4       29.23       14.05      8.60 o
   6   4   4        8.24        7.83      8.35 o
   7   4   4       41.47       64.54     15.52 o
   8   4   4        0.68       22.03     18.21 o
   9   4   4       45.41       92.35     23.14 o
 -11   5   4      155.88      155.73     34.71 o
 -10   5   4       63.89       49.87     16.78 o
  -9   5   4        9.24        0.55     17.05 o
  -8   5   4        0.77        2.01      2.13 o
  -7   5   4      133.22      126.88      5.05 o
  -6   5   4     1169.50     1152.19     18.99 o
  -5   5   4      202.25      226.56      7.60 o
  -4   5   4       95.96      107.07      5.23 o
  -3   5   4       85.90      120.65      5.86 o
  -2   5   4     2459.00     2659.81     46.36 o
  -1   5   4      488.89      473.81     11.25 o
   0   5   4      342.22      389.19     17.01 o
   1   5   4      106.65       95.48     11.07 o
   2   5   4      114.89      104.07     25.66 o
   3   5   4      100.65      124.51     22.74 o
   4   5   4      164.00      154.06      8.17 o
   5   5   4     1067.94     1045.72     28.24 o
   6   5   4       52.76       63.21     25.65 o
   7   5   4        5.08       -6.51     11.97 o
   8   5   4       54.04       71.23     20.82 o
 -11   6   4       20.06        8.80     28.47 o
 -10   6   4        9.67      -17.43     18.29 o
  -9   6   4       46.37       55.82     24.65 o
  -8   6   4       65.11       58.44     16.00 o
  -7   6   4     2778.42     2779.19     73.80 o
  -6   6   4      212.91      205.70     18.97 o
  -5   6   4       35.04       33.52      7.55 o
  -4   6   4      129.22      138.86      6.31 o
  -3   6   4      538.72      554.46     12.92 o
  -2   6   4       40.90       58.42      6.04 o
  -1   6   4     1070.25     1139.51     21.59 o
   0   6   4        1.27       -2.79      4.25 o
   1   6   4       38.21       36.65      5.99 o
   2   6   4       77.08       78.83      9.17 o
   3   6   4        0.11       -7.40      8.70 o
   4   6   4     1510.22     1585.57     42.82 o
   5   6   4      128.77      112.95     13.46 o
   6   6   4       30.54       21.59     10.27 o
   7   6   4       20.76       24.63     22.28 o
   8   6   4       18.72       55.53     27.46 o
 -11   7   4        5.59       10.05     33.15 o
 -10   7   4        2.95       11.12     23.09 o
  -9   7   4       25.85       32.79      8.56 o
  -8   7   4      341.12      339.08     16.23 o
  -7   7   4     1611.47     1588.24     30.25 o
  -6   7   4      970.01      939.00     17.24 o
  -5   7   4       18.11       19.31      6.99 o
  -4   7   4      542.01      587.29     13.57 o
  -3   7   4       64.42       62.53     10.11 o
  -2   7   4      163.18      150.08      8.53 o
  -1   7   4       68.58       75.96      6.61 o
   0   7   4        1.18        2.15      5.24 o
   1   7   4      132.61      126.62      8.40 o
   2   7   4        2.91       11.06     14.48 o
   3   7   4       12.57       25.67     15.57 o
   4   7   4        0.37        6.31      7.69 o
   5   7   4        2.41       -2.58     10.89 o
   6   7   4      143.23      130.62     35.21 o
   7   7   4      239.05      218.54     23.44 o
 -11   8   4       52.70       94.07     27.50 o
 -10   8   4        8.16       12.77     21.03 o
  -9   8   4        3.31        4.92     10.05 o
  -8   8   4      331.91      341.35     26.67 o
  -7   8   4     1023.56      962.92     21.78 o
  -6   8   4      555.00      558.60     13.61 o
  -5   8   4        1.09        0.40      4.63 o
  -4   8   4       27.39       34.90      5.58 o
  -3   8   4       21.80       13.91      7.17 o
  -2   8   4        3.15        6.88     12.07 o
  -1   8   4        8.14        2.34      6.36 o
   0   8   4       37.65       27.43     15.09 o
   1   8   4       24.47       27.61      5.78 o
   2   8   4       84.09       92.54     17.45 o
   3   8   4       20.41       -5.02     16.24 o
   4   8   4       97.25       94.07     23.84 o
   5   8   4       40.34       33.44     12.09 o
   6   8   4      110.00       95.67     16.62 o
   7   8   4        7.64       13.08     20.22 o
 -10   9   4       83.66       89.69     19.56 o
  -9   9   4       21.19       17.00      9.96 o
  -8   9   4      142.60      141.35     42.06 o
  -7   9   4      345.28      354.87     17.96 o
  -6   9   4      107.67      105.98     10.26 o
  -5   9   4      226.62      238.97     10.74 o
  -4   9   4      425.25      386.32     15.01 o
  -3   9   4       14.36       34.95     10.18 o
  -2   9   4       54.26       68.48     28.27 o
  -1   9   4       91.84      108.23     12.01 o
   0   9   4      231.69      236.12     11.93 o
   1   9   4      148.82      145.97      9.12 o
   2   9   4        8.35       28.98     17.33 o
   3   9   4       98.34      127.73     21.56 o
   4   9   4       17.18        2.55     15.02 o
   5   9   4        1.94       12.83     12.58 o
   6   9   4       30.95       57.18     16.43 o
 -10  10   4        0.03        4.02     39.03 o
  -9  10   4        0.22       -5.94     13.98 o
  -8  10   4       35.11       35.21     12.07 o
  -7  10   4        0.55       -0.29     18.56 o
  -6  10   4        2.58       -5.13      8.15 o
  -5  10   4      810.13      759.57     25.37 o
  -4  10   4      645.09      612.51     16.66 o
  -3  10   4       32.31       51.63     11.77 o
  -2  10   4      190.75      187.29     16.60 o
  -1  10   4      275.69      250.50     13.14 o
   0  10   4        2.77        3.66      7.28 o
   1  10   4        0.86       -3.67      6.04 o
   2  10   4      165.34      206.91     24.54 o
   3  10   4       77.68       77.96     14.18 o
   4  10   4       17.61        5.54     13.03 o
   5  10   4       29.17       13.81     14.69 o
 -10  11   4       85.81       91.75     18.21 o
  -9  11   4      465.04      552.59     34.32 o
  -8  11   4       87.93       75.55     17.10 o
  -7  11   4       53.88       90.52     15.91 o
  -6  11   4      234.44      232.99     19.72 o
  -5  11   4        8.49        9.07      8.58 o
  -4  11   4      204.30      199.07     23.95 o
  -3  11   4        3.49       -2.47     11.64 o
  -2  11   4      698.13      619.57     29.04 o
  -1  11   4       10.15       27.50     15.49 o
   0  11   4       22.68       15.46     13.08 o
   1  11   4      212.37      254.09     25.69 o
   2  11   4       35.74       39.07     17.07 o
   3  11   4        3.99       -1.87     13.71 o
   4  11   4       56.04       57.69     17.71 o
   5  11   4      184.00      183.91     22.98 o
  -9  12   4      164.28      206.45     25.56 o
  -8  12   4        0.54        7.14     17.20 o
  -7  12   4       96.70      100.36     22.64 o
  -6  12   4      147.94      138.50     23.64 o
  -5  12   4      105.83       71.19     13.79 o
  -4  12   4      113.67      141.04     20.34 o
  -3  12   4      218.31      198.28     18.60 o
  -2  12   4       70.82       65.28     21.13 o
  -1  12   4       59.21       60.23     13.23 o
   0  12   4      134.06      143.71     13.85 o
   1  12   4      167.81      171.15     21.55 o
   2  12   4      176.00      164.34     28.52 o
   3  12   4       70.40       28.22     37.22 o
   4  12   4      156.21      132.28     22.32 o
  -9  13   4       16.87        1.01     20.32 o
  -8  13   4       25.32       13.98     16.10 o
  -7  13   4       18.52       19.52     13.48 o
  -6  13   4       48.54       13.68     30.68 o
  -5  13   4        3.31        6.81     17.81 o
  -4  13   4       17.35       36.35     14.73 o
  -3  13   4        3.98        0.89     13.70 o
  -2  13   4       54.87       49.27     23.59 o
  -1  13   4       69.01       71.42     14.69 o
   0  13   4       26.64        1.31     17.29 o
   1  13   4        7.20       12.11     12.30 o
   2  13   4        4.43      -10.90     14.89 o
   3  13   4       54.90       38.18     18.85 o
  -8  14   4       21.47       33.30     31.09 o
  -7  14   4       23.37       32.19     21.93 o
  -6  14   4        2.77       26.05     16.55 o
  -5  14   4        1.56       -5.08     13.94 o
  -4  14   4       29.22       39.50     17.65 o
  -3  14   4       88.42       60.83     17.39 o
  -2  14   4       68.72       71.44     17.12 o
  -1  14   4       17.60       30.09     30.18 o
   0  14   4        0.48      -12.40     12.40 o
   1  14   4       20.53       30.25     20.07 o
   2  14   4       61.76       65.28     29.23 o
  -7  15   4       30.78       77.16     28.97 o
  -6  15   4        0.72       39.19     19.08 o
  -5  15   4        0.17       26.96     34.81 o
  -4  15   4        0.05       15.82     25.48 o
  -3  15   4      425.49      401.05     26.91 o
  -2  15   4       23.80       56.61     27.26 o
  -1  15   4       36.44        0.39     27.65 o
   0  15   4      181.39      169.88     35.51 o
  -5  16   4        5.72       21.69     27.97 o
  -4  16   4       47.72       37.83     62.32 o
  -3  16   4       18.94      -12.22     20.04 o
  -2  16   4        2.28      -32.34     32.34 o
   0 -16   5        3.00        7.50     24.09 o
   1 -16   5        0.24       17.50     20.51 o
   2 -16   5       10.08       22.22     21.42 o
   3 -16   5       10.78       30.11     35.81 o
   4 -16   5       17.72      -20.47     20.47 o
   5 -16   5        4.87      -29.05     29.05 o
  -1 -15   5      107.35       98.57     31.04 o
   0 -15   5       11.89       27.83     27.77 o
   1 -15   5       67.54       71.22     28.82 o
   2 -15   5        1.39       19.98     26.22 o
   3 -15   5       69.04       67.97     21.68 o
   4 -15   5      225.56      273.80     41.71 o
   5 -15   5      163.73      167.92     38.58 o
   6 -15   5       11.72       21.14     21.41 o
   7 -15   5       51.52       35.23     50.40 o
  -3 -14   5       60.71       61.65     21.93 o
  -2 -14   5       18.16       12.76     16.13 o
  -1 -14   5      301.14      304.39     32.68 o
   0 -14   5      215.80      178.94     37.93 o
   1 -14   5        2.91        7.12     17.16 o
   2 -14   5        0.11       27.72     22.14 o
   3 -14   5       10.97       -0.51     16.34 o
   4 -14   5        4.88       -9.96     24.24 o
   5 -14   5      282.12      223.33     24.92 o
   6 -14   5       12.96       45.09     25.92 o
   7 -14   5      336.09      357.98     29.13 o
  -4 -13   5       13.11       24.14     19.01 o
  -3 -13   5       38.13       27.54     12.61 o
  -2 -13   5       30.51        7.71     20.57 o
  -1 -13   5        3.92        2.08     14.96 o
   0 -13   5      288.54      245.43     23.85 o
   1 -13   5        1.73        5.46     14.09 o
   2 -13   5       30.79       30.86     28.72 o
   3 -13   5      275.59      272.55     24.30 o
   4 -13   5       58.83       33.03     22.02 o
   5 -13   5       97.41       55.62     22.93 o
   6 -13   5       15.39       28.55     16.99 o
   7 -13   5        4.13       25.68     42.80 o
   8 -13   5       27.60        9.51     15.53 o
  -5 -12   5       12.36       21.13     15.19 o
  -4 -12   5        0.27       -2.55     13.53 o
  -3 -12   5       27.86       25.26     11.22 o
  -2 -12   5        7.05       13.81     15.54 o
  -1 -12   5      176.41      127.41     22.82 o
   0 -12   5       23.65       18.22     16.15 o
   1 -12   5        1.76       12.80     14.11 o
   2 -12   5      674.80      684.29     77.36 o
   3 -12   5       22.25       42.39     19.74 o
   4 -12   5      191.55      151.96     18.77 o
   5 -12   5        8.02       -4.09     18.80 o
   6 -12   5      332.91      339.55     24.26 o
   7 -12   5        2.54        3.02     14.96 o
   8 -12   5       26.48       15.12     12.76 o
   9 -12   5       75.18      106.94     22.94 o
  -6 -11   5       13.47       33.30     17.20 o
  -5 -11   5       11.76       34.10     14.08 o
  -4 -11   5        2.30        3.53      9.77 o
  -3 -11   5       89.87       77.83     19.72 o
  -2 -11   5       56.67       54.04     11.70 o
  -1 -11   5        4.15       -5.23      7.67 o
   0 -11   5       15.25        4.12     11.59 o
   1 -11   5       60.04       62.90     15.04 o
   2 -11   5       48.46       82.34     15.72 o
   3 -11   5       11.20       -7.95     11.04 o
   4 -11   5      479.79      432.17     28.29 o
   5 -11   5      310.57      268.72     31.19 o
   6 -11   5       10.13       36.30     13.79 o
   7 -11   5      102.00      103.02     14.87 o
   8 -11   5       73.28       84.99     17.46 o
   9 -11   5      288.36      361.03     31.29 o
  -6 -10   5        8.85        0.00     10.06 o
  -5 -10   5        7.91        5.03     11.17 o
  -4 -10   5       22.25       17.15     11.78 o
  -3 -10   5      216.23      159.75     10.91 o
  -2 -10   5      246.58      227.93     26.31 o
  -1 -10   5      237.96      245.86     12.74 o
   0 -10   5       71.72       76.54     13.93 o
   1 -10   5     2238.34     2122.65     50.32 o
   2 -10   5       12.59       29.03     18.06 o
   3 -10   5        1.89       13.24     11.08 o
   4 -10   5        0.14      -12.27     20.12 o
   5 -10   5       19.51        4.34     15.94 o
   6 -10   5       87.32       79.67     22.64 o
   7 -10   5       97.90      100.29     20.42 o
   8 -10   5      141.74      150.56     14.91 o
   9 -10   5      129.16      124.65     23.34 o
  -7  -9   5        2.72       13.08     16.10 o
  -6  -9   5       44.44       59.36     12.27 o
  -5  -9   5      220.81      237.22     22.04 o
  -4  -9   5       77.77       75.26     16.50 o
  -3  -9   5      249.77      182.30     12.48 o
  -2  -9   5      178.10      195.69      9.92 o
  -1  -9   5      129.62      141.42      8.18 o
   0  -9   5       17.33       26.93      9.95 o
   1  -9   5     1237.32     1281.01     30.94 o
   2  -9   5       23.29       12.29     14.91 o
   3  -9   5       15.80        4.49      9.96 o
   4  -9   5        5.36        9.13     13.63 o
   5  -9   5        4.40        6.92      6.31 o
   6  -9   5       17.28       19.61      5.33 o
   7  -9   5       13.82       13.72      7.08 o
   8  -9   5       48.16       68.43     15.74 o
   9  -9   5       18.33        2.01     20.32 o
  10  -9   5        0.00        5.03     23.24 o
  -7  -8   5        3.22       -3.02     11.07 o
  -6  -8   5        5.55        3.02      9.05 o
  -5  -8   5       40.26       48.74      9.54 o
  -4  -8   5       94.66       90.99      8.38 o
  -3  -8   5        8.76       13.81      5.61 o
  -2  -8   5       72.74       70.57      5.49 o
  -1  -8   5      306.38      313.30     10.22 o
   0  -8   5      863.10      899.41     24.57 o
   1  -8   5       75.24       89.11      8.85 o
   2  -8   5      146.22      143.80     16.34 o
   3  -8   5        9.77       53.45     13.35 o
   4  -8   5      852.32      894.85     26.79 o
   5  -8   5       15.89       12.36      4.40 o
   6  -8   5       16.46        6.41      7.18 o
   7  -8   5        2.23        0.75      9.16 o
   8  -8   5       63.19       43.32      8.90 o
   9  -8   5       22.22       38.23     14.08 o
  10  -8   5       24.79       25.15     19.11 o
  -8  -7   5       26.29       22.03     13.08 o
  -7  -7   5      442.94      425.18     19.62 o
  -6  -7   5       31.56       37.12     11.17 o
  -5  -7   5       88.30      100.34     10.30 o
  -4  -7   5        5.82        7.14      6.60 o
  -3  -7   5        3.54        6.98      4.51 o
  -2  -7   5        0.76        0.83      4.46 o
  -1  -7   5      520.56      523.35     21.64 o
   0  -7   5      189.50      203.62      7.30 o
   1  -7   5        4.30       12.25      5.48 o
   2  -7   5       92.40       97.52      5.54 o
   3  -7   5      369.74      394.90     13.08 o
   4  -7   5      391.18      367.70     24.91 o
   5  -7   5        6.12        3.30      4.78 o
   6  -7   5        4.07      -12.83     17.10 o
   7  -7   5      176.14      141.98     17.76 o
   8  -7   5      118.73       92.41     25.66 o
   9  -7   5       93.15      104.33     16.20 o
  10  -7   5        5.73       22.03     19.01 o
  -8  -6   5        7.93      -10.06     17.10 o
  -7  -6   5     1165.24     1074.55     33.33 o
  -6  -6   5       89.98       78.27      7.50 o
  -5  -6   5      560.75      534.77     12.70 o
  -4  -6   5       69.18       56.36      6.64 o
  -3  -6   5       16.27       10.10      7.49 o
  -2  -6   5        2.13       -1.54      3.48 o
  -1  -6   5     2454.31     2738.94     46.54 o
   0  -6   5     1204.02     1249.79     38.25 o
   1  -6   5      193.51      189.69      7.26 o
   2  -6   5      517.79      564.04     16.97 o
   3  -6   5      650.53      614.88     17.69 o
   4  -6   5        9.60        1.11     11.07 o
   5  -6   5      205.30      202.46     12.43 o
   6  -6   5       99.39       85.11      7.34 o
   7  -6   5      214.57      235.29     11.74 o
   8  -6   5        5.52        1.99      8.99 o
   9  -6   5        9.56       21.13     11.97 o
  10  -6   5       51.79       95.47     16.10 o
  -9  -5   5       29.70        3.02     28.37 o
  -8  -5   5       40.87       53.22     10.16 o
  -7  -5   5      473.21      442.11     15.55 o
  -6  -5   5       56.88       62.70      6.13 o
  -5  -5   5     3211.23     3215.51     48.50 o
  -4  -5   5      215.21      207.61     12.78 o
  -3  -5   5        0.00       -3.14      3.14 o
  -2  -5   5      174.00      170.93      6.99 o
  -1  -5   5      515.48      566.26     10.86 o
   0  -5   5      178.51      182.30      5.52 o
   1  -5   5      597.62      611.93     15.56 o
   2  -5   5       71.00       88.55      8.17 o
   3  -5   5      264.71      255.97     22.74 o
   4  -5   5       89.79      111.11     19.02 o
   5  -5   5      181.17      162.33      8.05 o
   6  -5   5     3164.42     3301.60     64.20 o
   7  -5   5        6.88       11.94     14.08 o
   8  -5   5       73.16       74.73     11.94 o
   9  -5   5       51.96       49.09     12.88 o
  10  -5   5       11.17        5.94     18.01 o
  -9  -4   5       33.07       64.38     20.32 o
  -8  -4   5       26.37       31.87      7.20 o
  -7  -4   5       12.49       17.94      6.45 o
  -6  -4   5      907.67      904.97     27.59 o
  -5  -4   5      946.31      887.49     15.90 o
  -4  -4   5      373.93      341.86      7.87 o
  -3  -4   5       15.45       25.50      3.24 o
  -2  -4   5        2.24        5.11      2.88 o
  -1  -4   5      228.53      243.22      5.89 o
   0  -4   5      100.69       93.25      7.95 o
   1  -4   5        5.22        2.74      8.50 o
   2  -4   5      334.44      356.94     11.00 o
   3  -4   5       18.47       36.73      7.82 o
   4  -4   5        1.80       -5.33      5.33 o
   5  -4   5      284.75      293.07     10.67 o
   6  -4   5      589.19      582.38     16.26 o
   7  -4   5      307.25      314.14     11.32 o
   8  -4   5      247.56      237.64     14.20 o
   9  -4   5       11.95       32.19     14.08 o
  10  -4   5      262.50      307.69     26.66 o
 -10  -3   5       29.03       35.21     31.19 o
  -9  -3   5        0.85       13.98     21.13 o
  -8  -3   5       25.56       45.51     10.80 o
  -7  -3   5       32.25       32.79      4.02 o
  -6  -3   5     2988.42     2901.29     41.14 o
  -5  -3   5      316.64      308.45     10.62 o
  -4  -3   5        5.56        4.04      2.88 o
  -3  -3   5      214.42      214.34      5.23 o
  -2  -3   5      217.40      237.10      9.31 o
  -1  -3   5      787.23      757.68     11.70 o
   0  -3   5      847.92      828.73     16.53 o
   1  -3   5      306.00      323.95     22.85 o
   2  -3   5      784.70      843.08     21.21 o
   3  -3   5       19.72       31.24     10.56 o
   4  -3   5      225.00      238.14     11.82 o
   5  -3   5      139.56      134.62     10.87 o
   6  -3   5       31.52       25.59      7.20 o
   7  -3   5      395.76      393.03     18.97 o
   8  -3   5       66.44       46.41     10.92 o
   9  -3   5        6.55       12.17     14.18 o
  10  -3   5        7.49       -7.14     19.32 o
 -10  -2   5       26.91      -10.06     44.26 o
  -9  -2   5       33.32       17.28     13.05 o
  -8  -2   5       14.09       15.33      8.79 o
  -7  -2   5       55.80       46.79      9.37 o
  -6  -2   5        2.86        2.01      2.21 o
  -5  -2   5       39.93       36.76      2.83 o
  -4  -2   5      477.58      468.16     14.35 o
  -3  -2   5      874.55      929.92     12.08 o
  -2  -2   5       63.74       73.35      3.02 o
  -1  -2   5      108.36      119.79      4.88 o
   0  -2   5       40.25       39.40      3.29 o
   1  -2   5      674.15      730.59     14.84 o
   2  -2   5       13.77        8.84      4.02 o
   3  -2   5        8.38       13.35      4.17 o
   4  -2   5       77.66       77.01     14.59 o
   5  -2   5       97.45      106.13      7.34 o
   6  -2   5       19.64        8.81      8.55 o
   7  -2   5      315.75      329.60     13.84 o
   8  -2   5       26.17        7.38      9.45 o
   9  -2   5      252.40      303.27     26.56 o
  10  -2   5        6.83       17.00     21.93 o
 -10  -1   5       15.54       23.58     16.42 o
  -9  -1   5       89.17       96.75     21.46 o
  -8  -1   5        1.82       -1.30      8.94 o
  -7  -1   5       25.73       13.13      9.10 o
  -6  -1   5        4.52       14.47      8.11 o
  -5  -1   5        0.01       -2.21     16.50 o
  -4  -1   5      613.07      612.70     17.27 o
  -3  -1   5      333.38      361.05      6.67 o
  -2  -1   5       43.18       39.46      2.49 o
  -1  -1   5      804.02      771.72     10.56 o
   0  -1   5      114.49      100.34      3.27 o
   1  -1   5     1769.36     1685.64     25.07 o
   2  -1   5       52.40       62.58      4.50 o
   3  -1   5       27.01       24.94      4.96 o
   4  -1   5      985.14     1103.46     22.79 o
   5  -1   5       16.61       12.13      5.03 o
   6  -1   5        0.95       -1.34      4.50 o
   7  -1   5      410.84      365.74     25.66 o
   8  -1   5        5.21        6.47     11.94 o
   9  -1   5        7.79        7.14     17.20 o
  10  -1   5        0.02       55.53     21.23 o
 -10   0   5       39.97       55.17     24.90 o
  -9   0   5      110.38       88.02     45.17 o
  -8   0   5      148.91      148.07     17.45 o
  -7   0   5      160.94      154.19     16.30 o
  -6   0   5        7.58        7.49      8.50 o
  -5   0   5      351.77      362.63     10.16 o
  -4   0   5     1179.20     1220.43     30.94 o
  -3   0   5      498.91      541.54      8.15 o
  -2   0   5      332.71      303.92      6.09 o
  -1   0   5     1322.76     1345.22     15.60 o
   0   0   5      375.36      359.48      6.84 o
   1   0   5      336.67      350.77      6.80 o
   2   0   5       80.83       93.11      3.81 o
   3   0   5       10.05       11.21      2.04 o
   4   0   5        1.70       -4.65      4.65 o
   5   0   5      115.15      139.51      8.96 o
   6   0   5       24.55       36.48     15.69 o
   7   0   5       65.76       69.54     11.10 o
   8   0   5       97.95       85.82     15.39 o
   9   0   5       11.60      -13.08     13.98 o
 -10   1   5       81.00       86.57     18.64 o
  -9   1   5      167.44      161.98     25.81 o
  -8   1   5      362.51      330.27     40.40 o
  -7   1   5       21.53       22.50      7.86 o
  -6   1   5      143.68      120.92      8.85 o
  -5   1   5      293.37      278.04     17.36 o
  -4   1   5        3.19        0.00      5.94 o
  -3   1   5        0.03       -1.01      2.51 o
  -2   1   5       94.19       82.77      3.21 o
  -1   1   5     8794.41     8928.71     91.44 o
   0   1   5      269.44      250.09      6.02 o
   1   1   5      347.28      325.31      6.82 o
   2   1   5      290.25      310.91     18.62 o
   3   1   5     3020.44     3299.16     51.04 o
   4   1   5     1090.24     1177.90     22.82 o
   5   1   5       81.27       71.60     12.98 o
   6   1   5        8.54        6.44      7.04 o
   7   1   5      617.09      635.86     23.84 o
   8   1   5       10.49       16.03     13.24 o
   9   1   5       51.53       76.66     23.34 o
 -11   2   5        9.05       -8.58     22.66 o
 -10   2   5       67.25       67.04     18.24 o
  -9   2   5      278.74      263.73     38.49 o
  -8   2   5      916.27      838.59     25.87 o
  -7   2   5      172.17      147.32     10.34 o
  -6   2   5      253.12      233.83     10.96 o
  -5   2   5        9.32        5.33      4.65 o
  -4   2   5      141.06      164.87      7.35 o
  -3   2   5       80.59       82.18      6.34 o
  -2   2   5      459.62      425.46      7.41 o
  -1   2   5      833.52      841.33     12.83 o
   0   2   5        0.62        0.12      3.17 o
   1   2   5      690.22      686.35     13.30 o
   2   2   5        8.67        7.24      4.02 o
   3   2   5      706.19      753.55     18.00 o
   4   2   5      902.39      898.46     24.62 o
   5   2   5        2.79       -0.41      6.28 o
   6   2   5      504.09      524.06     17.36 o
   7   2   5     1433.73     1444.77     39.73 o
   8   2   5       16.83       18.11     15.09 o
   9   2   5       21.40        1.01     23.44 o
 -11   3   5        4.53      -18.05     24.93 o
 -10   3   5       85.90       81.56     15.93 o
  -9   3   5      192.98      201.40     14.49 o
  -8   3   5       19.33        6.61     11.57 o
  -7   3   5        2.02        8.98      9.05 o
  -6   3   5     1192.35     1119.92     30.60 o
  -5   3   5        0.74        1.81      1.67 o
  -4   3   5        2.60        8.85      2.41 o
  -3   3   5      868.48      840.90     12.35 o
  -2   3   5     2144.78     2310.76     32.99 o
  -1   3   5      549.79      551.48     10.38 o
   0   3   5       59.11       61.19      3.82 o
   1   3   5        2.05        4.60      2.97 o
   2   3   5      170.39      154.80      5.49 o
   3   3   5        0.01        4.05      7.04 o
   4   3   5       78.40       77.17      7.23 o
   5   3   5      232.62      234.33     13.48 o
   6   3   5      569.73      570.70     17.15 o
   7   3   5       48.47       58.12     12.30 o
   8   3   5        9.32       -4.02     21.03 o
   9   3   5      237.34      292.29     22.74 o
 -11   4   5      194.71      174.59     23.96 o
 -10   4   5       13.98       -1.36     14.17 o
  -9   4   5       12.47        2.01     14.56 o
  -8   4   5       86.81       62.14     17.10 o
  -7   4   5       72.41       49.61     13.02 o
  -6   4   5     1007.03     1021.49     22.36 o
  -5   4   5        1.28        4.53      2.85 o
  -4   4   5      696.24      725.88     12.11 o
  -3   4   5      862.72      882.68     15.84 o
  -2   4   5       64.11       73.78      4.84 o
  -1   4   5       23.47       19.46      4.22 o
   0   4   5       51.62       41.72     11.52 o
   1   4   5      133.57      133.27      4.76 o
   2   4   5      747.22      813.31     24.37 o
   3   4   5       37.78       37.12      2.84 o
   4   4   5      144.36      148.49      8.31 o
   5   4   5      188.58      176.01     23.29 o
   6   4   5      183.58      188.80     25.86 o
   7   4   5       54.12       84.51     18.96 o
   8   4   5        2.38       12.17     13.08 o
 -11   5   5        6.89       33.99     21.13 o
 -10   5   5       70.37       96.31     30.23 o
  -9   5   5       79.08       92.30     22.64 o
  -8   5   5       26.74       19.17     13.08 o
  -7   5   5      125.91      134.22     10.26 o
  -6   5   5     1031.74      944.10     18.27 o
  -5   5   5      242.59      274.50     14.69 o
  -4   5   5      124.54      126.55      5.27 o
  -3   5   5      291.89      342.17     24.15 o
  -2   5   5      200.62      259.57      9.26 o
  -1   5   5       87.28      104.19      6.15 o
   0   5   5      326.67      339.79      9.71 o
   1   5   5      731.90      695.19     16.88 o
   2   5   5      105.66      104.47     10.24 o
   3   5   5      139.97      134.55      7.56 o
   4   5   5      621.14      667.11     27.63 o
   5   5   5        4.50        4.07      4.83 o
   6   5   5        9.46       24.90     13.42 o
   7   5   5        0.72        8.38     18.11 o
   8   5   5       93.84      172.44     24.95 o
 -11   6   5       13.40        0.71     16.87 o
 -10   6   5       48.34       80.69     20.89 o
  -9   6   5       25.27       -8.24     19.06 o
  -8   6   5      522.43      484.01     41.01 o
  -7   6   5      132.91      123.96      8.90 o
  -6   6   5     1867.69     1844.47     31.77 o
  -5   6   5       22.35       23.63      4.65 o
  -4   6   5      311.44      320.76      8.86 o
  -3   6   5     1587.47     1666.05     31.05 o
  -2   6   5       54.03       67.59      6.89 o
  -1   6   5       39.06       35.45      4.96 o
   0   6   5      382.42      423.75     11.86 o
   1   6   5      285.39      300.34     10.03 o
   2   6   5      303.30      308.01     21.22 o
   3   6   5        0.59      -14.54     14.54 o
   4   6   5      308.34      327.28      9.68 o
   5   6   5        0.88      -28.80     44.31 o
   6   6   5       71.71       40.08     14.46 o
   7   6   5        2.88      -12.83     12.83 o
 -11   7   5        0.32      -24.01     31.23 o
 -10   7   5        0.00       -0.52     16.36 o
  -9   7   5       28.54       34.93     24.70 o
  -8   7   5      134.23      124.23     12.98 o
  -7   7   5      945.92      921.69     27.74 o
  -6   7   5      201.13      221.68      9.43 o
  -5   7   5       25.72       28.12      5.58 o
  -4   7   5      750.47      847.26     18.13 o
  -3   7   5        2.48        4.34      6.54 o
  -2   7   5      106.73      102.31     19.47 o
  -1   7   5       31.96       27.39     13.58 o
   0   7   5     1014.76      983.55     42.36 o
   1   7   5        5.63       -5.43     22.08 o
   2   7   5       47.07       28.67     11.33 o
   3   7   5        5.63        2.71     10.98 o
   4   7   5       97.80       86.59      8.50 o
   5   7   5      167.59      173.07     14.65 o
   6   7   5        1.31        5.37     13.10 o
   7   7   5       81.49       73.34     20.12 o
 -10   8   5        0.13        5.10     20.12 o
  -9   8   5       71.07       50.03      9.88 o
  -8   8   5       72.29       57.44     42.30 o
  -7   8   5        0.42        2.27     20.07 o
  -6   8   5      592.39      546.29     16.98 o
  -5   8   5       38.66       43.21      6.76 o
  -4   8   5      252.57      266.99     12.43 o
  -3   8   5        0.71       13.50      7.79 o
  -2   8   5       87.88       89.31      7.58 o
  -1   8   5        1.80       -5.37      6.30 o
   0   8   5     1155.13     1191.66     32.02 o
   1   8   5      288.16      268.85     19.82 o
   2   8   5        0.95      -16.45     19.57 o
   3   8   5       25.83       21.14     22.03 o
   4   8   5      408.36      416.99     29.27 o
   5   8   5       40.77       27.84     12.72 o
   6   8   5      388.84      394.52     60.13 o
 -10   9   5        0.11       13.98     27.97 o
  -9   9   5       33.97       33.30     13.18 o
  -8   9   5       20.16       11.92     12.58 o
  -7   9   5      506.19      463.30     41.16 o
  -6   9   5      485.25      502.99     16.59 o
  -5   9   5       22.48       29.76      8.52 o
  -4   9   5       12.06        3.54      8.58 o
  -3   9   5       24.90       12.68     11.57 o
  -2   9   5       63.35       60.16     10.01 o
  -1   9   5      154.93      152.14     11.36 o
   0   9   5      542.40      563.23     36.99 o
   1   9   5       21.16       22.35     12.12 o
   2   9   5       82.26      117.36     29.78 o
   3   9   5       93.81      139.14     48.44 o
   4   9   5       62.06       47.07     14.78 o
   5   9   5       40.97       49.63     25.20 o
   6   9   5      260.43      242.45     20.46 o
 -10  10   5       79.57       86.32     44.17 o
  -9  10   5       86.28       76.66     16.10 o
  -8  10   5       66.48       69.62     15.90 o
  -7  10   5      306.75      250.29     34.72 o
  -6  10   5        1.55        1.01     13.29 o
  -5  10   5      103.43       91.69     20.78 o
  -4  10   5       33.15       40.01     11.02 o
  -3  10   5       16.56       21.68     23.19 o
  -2  10   5       41.91       39.17     13.23 o
  -1  10   5     1165.65     1185.78     80.47 o
   0  10   5      244.68      227.27     20.63 o
   1  10   5       10.63       10.03      6.85 o
   2  10   5        5.76       31.23     14.68 o
   3  10   5      364.01      381.28     27.14 o
   4  10   5       33.57       72.60     17.68 o
   5  10   5       45.94       66.50     15.71 o
 -10  11   5      102.36       95.48     30.99 o
  -9  11   5       69.66       35.21     16.90 o
  -8  11   5        3.47       -4.02     16.00 o
  -7  11   5       13.23       16.29     10.58 o
  -6  11   5       34.22       30.61     14.89 o
  -5  11   5      172.40      148.41     14.47 o
  -4  11   5       11.95       17.00     10.83 o
  -3  11   5       24.24       -1.46     16.64 o
  -2  11   5      353.54      350.77     32.96 o
  -1  11   5      301.28      301.94     29.23 o
   0  11   5        7.94        5.94      9.15 o
   1  11   5       14.31        4.69     14.64 o
   2  11   5      425.77      397.86     28.46 o
   3  11   5       74.86       71.38     15.51 o
   4  11   5      213.42      220.98     51.26 o
  -9  12   5       68.13       75.55     20.93 o
  -8  12   5        0.07        5.94     13.98 o
  -7  12   5       52.62       13.92     16.28 o
  -6  12   5      194.34      172.71     16.60 o
  -5  12   5      104.28       83.81     18.24 o
  -4  12   5       46.29       54.52     43.41 o
  -3  12   5      351.64      349.99     21.18 o
  -2  12   5      122.96      122.06     13.03 o
  -1  12   5      115.01      131.93     13.51 o
   0  12   5       96.80       88.94     22.51 o
   1  12   5       22.62       35.60     16.31 o
   2  12   5       18.99       81.42     27.00 o
   3  12   5        1.63      -19.61     19.61 o
  -8  13   5        0.90        1.01     22.43 o
  -7  13   5        9.61       22.03     30.08 o
  -6  13   5       27.42       31.56     16.75 o
  -5  13   5       12.32        8.67     18.01 o
  -4  13   5        2.62       31.81     29.78 o
  -3  13   5        0.83       11.74     19.06 o
  -2  13   5       71.92       87.94     14.85 o
  -1  13   5        8.84       -1.26     20.52 o
   0  13   5       20.53       -1.09     16.09 o
   1  13   5      173.59      197.91     32.23 o
   2  13   5       22.52       12.13     15.08 o
  -8  14   5        0.14        5.94     19.01 o
  -7  14   5      202.86      308.78     46.79 o
  -6  14   5        1.23       -1.70     38.68 o
  -5  14   5        9.26       30.11     15.74 o
  -4  14   5        2.60       25.43     15.46 o
  -3  14   5      140.64      188.86     17.81 o
  -2  14   5        0.36        5.11     11.12 o
  -1  14   5       72.03       86.31     29.73 o
   0  14   5       19.94       41.77     43.71 o
   1  14   5      111.12      131.73     21.23 o
  -6  15   5       52.11       58.86     20.07 o
  -5  15   5        0.04       15.96     25.89 o
  -4  15   5      160.74      200.79     24.74 o
  -3  15   5       70.54       87.09     20.07 o
  -2  15   5        0.95      -15.00     27.86 o
  -1  15   5       12.55      -11.06     29.41 o
   0  15   5       11.98       24.62     36.22 o
   1 -16   6       11.11        4.08     30.38 o
   2 -16   6       18.69       -6.29     17.60 o
   3 -16   6        4.77        2.85     20.01 o
   4 -16   6      583.95      680.76     54.20 o
   5 -16   6        9.80       45.09     28.57 o
  -1 -15   6      123.93      194.09     34.89 o
   0 -15   6       28.17       52.56     21.64 o
   1 -15   6       46.99       66.48     21.97 o
   2 -15   6        0.34      -13.09     19.96 o
   3 -15   6      151.81      163.35     24.07 o
   4 -15   6       44.85       85.67     28.55 o
   5 -15   6       21.72       -9.15     28.75 o
   6 -15   6       27.93       26.66     30.74 o
  -3 -14   6        1.56      -19.34     19.34 o
  -2 -14   6      159.28      165.40     23.31 o
  -1 -14   6        0.18        0.61     18.73 o
   0 -14   6       44.86       54.15     19.52 o
   1 -14   6      136.06      112.66     20.74 o
   2 -14   6        9.52        3.09     17.70 o
   3 -14   6     1030.66      942.54     44.75 o
   4 -14   6       18.06       23.93     23.93 o
   5 -14   6       12.81       -3.68     26.28 o
   6 -14   6       21.80       26.80     35.76 o
   7 -14   6       13.60       22.90     36.72 o
  -4 -13   6        5.78        1.01     21.33 o
  -3 -13   6       38.17       57.74     16.56 o
  -2 -13   6      122.97      104.21     17.95 o
  -1 -13   6       10.52       31.46     18.17 o
   0 -13   6      249.45      243.17     47.19 o
   1 -13   6        3.65       -2.21     18.11 o
   2 -13   6      171.37      191.91     52.12 o
   3 -13   6      264.73      264.96     23.73 o
   4 -13   6       49.83       71.06     19.28 o
   5 -13   6        3.46       -2.44     18.82 o
   6 -13   6       25.96       42.31     30.58 o
   7 -13   6        7.03        7.54     25.47 o
   8 -13   6        0.00       -6.88     16.98 o
  -5 -12   6        5.16       34.10     14.08 o
  -4 -12   6        4.59        3.02     16.20 o
  -3 -12   6      138.93      141.93     13.97 o
  -2 -12   6       36.21       32.05     13.08 o
  -1 -12   6       79.04       89.93     18.06 o
   0 -12   6       50.24       56.26      9.94 o
   1 -12   6       63.46       63.38     15.35 o
   2 -12   6     1197.71     1171.43     43.72 o
   3 -12   6      595.39      553.56     99.40 o
   4 -12   6       32.08       47.37     20.25 o
   5 -12   6       75.83       67.50     21.18 o
   6 -12   6        2.57      -13.55     20.66 o
   7 -12   6        0.44        1.58     17.10 o
   8 -12   6       18.40        4.09     17.68 o
  -5 -11   6        9.04       24.14     18.11 o
  -4 -11   6       30.28       20.74     11.42 o
  -3 -11   6      204.01      204.43     14.71 o
  -2 -11   6       12.28       15.18      8.82 o
  -1 -11   6       83.89       70.42     11.61 o
   0 -11   6      124.86      109.00      9.52 o
   1 -11   6      200.74      214.89     26.16 o
   2 -11   6     2334.78     2420.35     99.97 o
   3 -11   6        0.25        9.27     13.46 o
   4 -11   6       65.95       97.72     20.51 o
   5 -11   6        1.24        2.06     17.05 o
   6 -11   6       25.15       -7.51     19.53 o
   7 -11   6        4.32       11.58     15.80 o
   8 -11   6       38.84       43.81     17.70 o
   9 -11   6        8.41       14.99     16.90 o
  -6 -10   6        0.03       16.00     12.98 o
  -5 -10   6        0.52        5.94     11.97 o
  -4 -10   6       39.43       46.11     41.25 o
  -3 -10   6       10.05        6.79      9.41 o
  -2 -10   6       12.85        5.69      5.65 o
  -1 -10   6        6.35        5.30     14.08 o
   0 -10   6        4.43       13.20      7.44 o
   1 -10   6     1580.52     1554.99     60.11 o
   2 -10   6      145.34      153.61     15.42 o
   3 -10   6        9.38       -9.11     12.04 o
   4 -10   6      215.72      162.84     21.37 o
   5 -10   6      152.18      138.93     16.28 o
   6 -10   6        0.01        2.87     13.03 o
   7 -10   6       34.73       22.46     11.61 o
   8 -10   6        2.40        2.65      9.47 o
   9 -10   6      321.68      355.00     31.09 o
  -7  -9   6       29.41       56.54     14.29 o
  -6  -9   6       23.52       25.15     12.07 o
  -5  -9   6       18.38       22.68      9.97 o
  -4  -9   6       40.04       26.24      8.35 o
  -3  -9   6       77.15       67.32     11.57 o
  -2  -9   6      194.45      204.21     14.94 o
  -1  -9   6      226.45      258.97     38.99 o
   0  -9   6      417.81      408.96     14.94 o
   1  -9   6      686.93      671.03     27.82 o
   2  -9   6      170.73      140.07     13.73 o
   3  -9   6       46.35       28.51     14.83 o
   4  -9   6        2.96        3.56      8.10 o
   5  -9   6        4.80       20.60      7.97 o
   6  -9   6       16.57       11.20      9.00 o
   7  -9   6        1.33        3.52      7.18 o
   8  -9   6      256.28      259.92     14.46 o
   9  -9   6        1.10       29.07     21.23 o
  -7  -8   6       12.53       13.08     12.17 o
  -6  -8   6       39.82       18.11      9.96 o
  -5  -8   6       18.55       22.69     11.12 o
  -4  -8   6       21.16       35.36      8.11 o
  -3  -8   6       19.65       17.17      9.00 o
  -2  -8   6      404.80      433.63     11.41 o
  -1  -8   6       74.14       72.32      6.07 o
   0  -8   6       24.10       23.49      4.53 o
   1  -8   6       99.36      107.67     13.68 o
   2  -8   6       24.56       30.69      3.52 o
   3  -8   6      167.30      161.57      8.70 o
   4  -8   6       43.26       38.90      7.65 o
   5  -8   6       19.65       26.88      9.08 o
   6  -8   6      260.20      244.31     13.68 o
   7  -8   6        5.44       10.90      8.45 o
   8  -8   6      170.92      166.07     13.45 o
   9  -8   6      143.57      139.95     18.81 o
  10  -8   6       54.06       64.39     23.94 o
  -8  -7   6        0.07        0.00     10.06 o
  -7  -7   6        0.09        1.01     11.17 o
  -6  -7   6      311.67      315.56     16.91 o
  -5  -7   6       12.25       17.33      8.50 o
  -4  -7   6      773.98      743.08     19.73 o
  -3  -7   6      170.01      174.94      8.01 o
  -2  -7   6      426.79      442.98     16.20 o
  -1  -7   6        3.21       10.56      4.30 o
   0  -7   6        8.91        6.77      4.02 o
   1  -7   6       55.79       63.19      7.60 o
   2  -7   6        8.62       -8.05      8.05 o
   3  -7   6       63.07       71.14     19.27 o
   4  -7   6        5.17        8.25      6.70 o
   5  -7   6      113.93      125.41      8.36 o
   6  -7   6      319.64      298.99     50.21 o
   7  -7   6       10.96        7.05     15.54 o
   8  -7   6        9.07        2.33     18.51 o
   9  -7   6      105.43      119.72     17.41 o
  10  -7   6       76.91       84.61     20.42 o
  -8  -6   6      264.13      243.60     27.77 o
  -7  -6   6      102.46      117.01     10.97 o
  -6  -6   6       21.28       17.04      6.44 o
  -5  -6   6      444.40      420.59     11.55 o
  -4  -6   6      863.10      884.10     17.08 o
  -3  -6   6        3.86       -1.21      4.65 o
  -2  -6   6      202.54      212.29      7.32 o
  -1  -6   6      837.82      905.15     14.88 o
   0  -6   6     1046.15     1092.54     18.52 o
   1  -6   6      233.75      254.89      9.73 o
   2  -6   6        6.85        5.12      7.09 o
   3  -6   6        2.22       20.54      7.90 o
   4  -6   6      112.72      114.11     11.58 o
   5  -6   6      439.56      434.51     14.04 o
   6  -6   6        0.98       10.49      9.07 o
   7  -6   6        1.01        5.39      9.56 o
   8  -6   6      116.55      114.67     11.10 o
   9  -6   6      118.05      111.57     15.39 o
  10  -6   6        2.80       12.17     21.23 o
  -9  -5   6       11.15        7.95     18.11 o
  -8  -5   6      118.03       95.48     22.94 o
  -7  -5   6      164.02      137.74      9.68 o
  -6  -5   6      416.42      404.14     12.52 o
  -5  -5   6     3241.10     3181.00     77.27 o
  -4  -5   6       43.54       33.35      5.53 o
  -3  -5   6      116.04      112.03      7.04 o
  -2  -5   6      177.88      215.68      6.58 o
  -1  -5   6      359.08      351.06      7.70 o
   0  -5   6       30.73       35.70      4.94 o
   1  -5   6       72.13       81.39      5.39 o
   2  -5   6       78.07      109.75     21.58 o
   3  -5   6      113.70      123.68      9.51 o
   4  -5   6        3.39       -0.86      6.15 o
   5  -5   6     1108.07     1128.28     25.50 o
   6  -5   6     2736.01     2756.02     87.42 o
   7  -5   6        8.22        0.11      7.34 o
   8  -5   6      150.16      151.30     14.44 o
   9  -5   6       19.89        5.03     16.10 o
  10  -5   6        7.52       64.38     21.43 o
  -9  -4   6       43.59       59.36     20.02 o
  -8  -4   6      333.75      322.94     39.75 o
  -7  -4   6        8.68       15.63      6.46 o
  -6  -4   6        0.40        4.58      5.53 o
  -5  -4   6      316.07      308.66      8.91 o
  -4  -4   6        1.99        1.03      3.33 o
  -3  -4   6        1.92       -0.54      3.59 o
  -2  -4   6     1018.08     1095.61     16.16 o
  -1  -4   6       59.92       69.51      4.30 o
   0  -4   6      735.36      749.37     15.00 o
   1  -4   6      127.91      112.87      6.84 o
   2  -4   6      655.09      700.66     52.87 o
   3  -4   6        8.09        7.85      5.99 o
   4  -4   6       34.12       41.29      7.34 o
   5  -4   6      111.39      100.99     11.02 o
   6  -4   6      555.29      548.19     17.21 o
   7  -4   6      109.20       93.12     14.74 o
   8  -4   6      369.04      360.63     18.52 o
   9  -4   6      414.51      442.38     29.38 o
  10  -4   6       89.30      101.71     23.04 o
  -9  -3   6        3.10       29.07     20.22 o
  -8  -3   6      147.19      147.72     13.29 o
  -7  -3   6        6.00        5.47      2.87 o
  -6  -3   6      776.37      750.54     12.85 o
  -5  -3   6      476.08      424.18     10.58 o
  -4  -3   6      150.12      141.20      5.63 o
  -3  -3   6      399.29      411.84      7.71 o
  -2  -3   6     1123.94     1181.42     22.93 o
  -1  -3   6       29.87       25.83      3.52 o
   0  -3   6       24.06       11.80      3.37 o
   1  -3   6       84.74       87.30     11.12 o
   2  -3   6      251.03      272.67      8.31 o
   3  -3   6      131.53      139.46     17.16 o
   4  -3   6       35.64       33.45      5.83 o
   5  -3   6     1390.50     1409.51     31.32 o
   6  -3   6       27.28       19.13      8.60 o
   7  -3   6      371.69      297.77     33.11 o
   8  -3   6      351.99      363.16     18.57 o
   9  -3   6      106.78       88.74     17.30 o
  10  -3   6       17.23       22.03     22.03 o
 -10  -2   6        7.58       23.24     34.20 o
  -9  -2   6        7.09       25.97     25.25 o
  -8  -2   6       61.94       59.63     12.92 o
  -7  -2   6       38.75       36.30     16.15 o
  -6  -2   6       14.40       29.86      8.09 o
  -5  -2   6      102.94       97.65      3.52 o
  -4  -2   6      100.93      109.63      9.16 o
  -3  -2   6        4.23        3.16      2.41 o
  -2  -2   6        1.20        1.46      3.97 o
  -1  -2   6       97.48       93.12      5.53 o
   0  -2   6      647.55      643.82     19.29 o
   1  -2   6      231.11      234.63      7.33 o
   2  -2   6      144.26      152.97     15.90 o
   3  -2   6       10.64        6.40      5.31 o
   4  -2   6       16.70        7.66      5.38 o
   5  -2   6      462.66      490.39     20.22 o
   6  -2   6        0.25       -0.32      6.09 o
   7  -2   6       26.74       18.21      8.10 o
   8  -2   6       29.32       11.77     10.15 o
   9  -2   6        0.15       10.06     20.12 o
  10  -2   6        7.16       25.15     19.11 o
 -10  -1   6       12.14       35.75     22.53 o
  -9  -1   6        9.48       30.25     29.12 o
  -8  -1   6        6.16       -6.39     10.55 o
  -7  -1   6       20.14       28.61      9.32 o
  -6  -1   6       21.38       13.09      7.43 o
  -5  -1   6       65.81       66.59      7.44 o
  -4  -1   6        0.03        3.10      2.89 o
  -3  -1   6      437.07      482.11     14.65 o
  -2  -1   6      198.66      214.80      8.35 o
  -1  -1   6      105.37       93.58      3.49 o
   0  -1   6      186.74      179.63      4.80 o
   1  -1   6      241.18      230.35      7.31 o
   2  -1   6      894.62      904.24     18.69 o
   3  -1   6       42.56       44.45     10.56 o
   4  -1   6      378.86      396.34     17.51 o
   5  -1   6      141.60      139.55      5.59 o
   6  -1   6        4.88       -6.86     25.65 o
   7  -1   6       28.99       39.14     12.45 o
   8  -1   6       41.80       38.76     21.73 o
   9  -1   6        0.00       -9.05     18.11 o
 -10   0   6        0.74       -2.94     16.55 o
  -9   0   6       62.12       65.18     14.64 o
  -8   0   6        7.00        3.02     15.04 o
  -7   0   6      720.23      621.69     37.20 o
  -6   0   6        1.52        6.45     11.07 o
  -5   0   6       93.63       95.17      6.06 o
  -4   0   6      330.89      373.33      6.14 o
  -3   0   6     1997.46     2048.46     22.38 o
  -2   0   6        2.59        3.87      2.89 o
  -1   0   6      542.18      531.84      8.75 o
   0   0   6       22.70       27.96      3.16 o
   1   0   6     1546.51     1672.34     21.06 o
   2   0   6      112.85      105.17      4.75 o
   3   0   6     1716.32     1827.27     27.58 o
   4   0   6       46.82       39.38      5.73 o
   5   0   6        2.75        0.10      6.80 o
   6   0   6      148.01      151.99     11.25 o
   7   0   6      146.74      143.01     14.40 o
   8   0   6      324.08      329.91     22.14 o
   9   0   6       36.88       40.24     20.12 o
 -10   1   6      198.35      170.95     48.60 o
  -9   1   6        2.62       12.95     41.65 o
  -8   1   6        0.62       -4.41     23.59 o
  -7   1   6       51.03       44.59     20.12 o
  -6   1   6       25.76       28.48      6.69 o
  -5   1   6      529.83      526.73     14.00 o
  -4   1   6     2977.06     3152.85    114.19 o
  -3   1   6       42.70       35.70      4.93 o
  -2   1   6      773.69      753.38     11.33 o
  -1   1   6      838.05      842.66     11.92 o
   0   1   6      323.49      339.25      7.60 o
   1   1   6     1908.84     2033.03     26.34 o
   2   1   6       95.17      113.60      4.26 o
   3   1   6     1990.76     2222.90     34.37 o
   4   1   6        4.02        7.59      6.70 o
   5   1   6       70.59       83.81      8.13 o
   6   1   6      114.91       99.11      9.09 o
   7   1   6        8.05       11.89     15.09 o
   8   1   6      228.59      210.85     18.91 o
   9   1   6       15.07      -10.06     18.11 o
 -11   2   6        0.88       19.82     23.35 o
 -10   2   6       90.52       91.49     17.18 o
  -9   2   6      465.72      412.15     23.19 o
  -8   2   6      171.53      133.60     16.60 o
  -7   2   6       94.38       96.26      9.81 o
  -6   2   6       92.90       89.06     11.32 o
  -5   2   6      306.31      314.48     16.50 o
  -4   2   6      429.79      404.90     17.06 o
  -3   2   6      197.23      176.25      4.16 o
  -2   2   6       73.72       70.63      3.18 o
  -1   2   6       11.09       14.22      4.53 o
   0   2   6       42.42       30.08      3.41 o
   1   2   6      917.23      994.71     16.81 o
   2   2   6      178.68      179.07      6.74 o
   3   2   6     2333.09     2502.17    104.50 o
   4   2   6        5.53       15.26     14.54 o
   5   2   6        5.15       -2.38      6.99 o
   6   2   6      416.30      426.83     16.20 o
   7   2   6      495.60      461.90     24.05 o
   8   2   6      210.30      215.72     21.43 o
   9   2   6      457.46      455.77     36.53 o
 -11   3   6        0.17        0.64     29.12 o
 -10   3   6       22.55       34.22     19.81 o
  -9   3   6      112.53       69.63     14.53 o
  -8   3   6        9.80       13.43     11.02 o
  -7   3   6       45.79       32.83     13.18 o
  -6   3   6      168.56      180.56     12.69 o
  -5   3   6      776.89      800.82     12.54 o
  -4   3   6        0.29        4.46      2.41 o
  -3   3   6       11.30        9.10      3.56 o
  -2   3   6     1678.19     1750.78     27.46 o
  -1   3   6       60.94       60.73      3.97 o
   0   3   6      186.66      194.28      6.16 o
   1   3   6      233.59      243.83      8.40 o
   2   3   6      482.14      509.84     17.87 o
   3   3   6       10.36       -1.24      6.65 o
   4   3   6      125.26      132.83      8.49 o
   5   3   6        9.51        2.33      8.00 o
   6   3   6      175.51      196.81     15.11 o
   7   3   6       56.35       43.02     12.04 o
   8   3   6      107.19      147.59     25.45 o
 -11   4   6        7.71       -3.02     23.24 o
 -10   4   6        0.20       38.26     28.77 o
  -9   4   6        9.90        3.19     13.38 o
  -8   4   6      164.30      166.31     14.62 o
  -7   4   6       16.68       18.04     10.57 o
  -6   4   6        0.01        1.50      2.17 o
  -5   4   6       30.78       30.27      3.14 o
  -4   4   6      137.60      138.58      4.82 o
  -3   4   6      158.77      181.03      6.30 o
  -2   4   6      251.11      238.89      7.06 o
  -1   4   6      734.09      747.10     15.36 o
   0   4   6      764.53      754.64     14.63 o
   1   4   6       71.76       87.97     14.09 o
   2   4   6      584.47      652.79     16.35 o
   3   4   6      153.96      138.07     16.50 o
   4   4   6      151.58      159.39     12.46 o
   5   4   6       15.65       16.71      8.45 o
   6   4   6       30.66       35.31     54.27 o
   7   4   6       77.07       73.56     16.16 o
   8   4   6       97.55      107.55     21.03 o
 -11   5   6        2.22      -21.58     21.58 o
 -10   5   6        0.31       20.06     17.85 o
  -9   5   6       60.97       61.15     15.26 o
  -8   5   6      126.09      116.40     12.83 o
  -7   5   6      187.26      179.84     14.04 o
  -6   5   6      342.20      332.97      9.74 o
  -5   5   6       32.35       30.99      6.54 o
  -4   5   6       42.05       42.43      3.75 o
  -3   5   6       80.97       99.43      6.20 o
  -2   5   6      597.77      698.30     13.67 o
  -1   5   6        2.29        3.88      4.57 o
   0   5   6      304.70      301.04      9.33 o
   1   5   6        0.09        2.08      7.04 o
   2   5   6       26.23       39.36     10.51 o
   3   5   6       13.60       12.78      3.68 o
   4   5   6        0.11        8.12      6.71 o
   5   5   6      456.01      440.26     23.46 o
   6   5   6        0.04       -0.39     21.03 o
   7   5   6       50.14       23.15     13.19 o
   8   5   6       43.16       38.23     21.23 o
 -11   6   6       44.70       80.24     21.07 o
 -10   6   6      206.10      286.95     24.73 o
  -9   6   6       87.10       81.99     17.51 o
  -8   6   6      332.93      341.32     16.15 o
  -7   6   6      163.21      153.86      6.52 o
  -6   6   6       10.88        5.52      4.58 o
  -5   6   6       93.87       89.83      9.56 o
  -4   6   6      120.78      123.36      6.20 o
  -3   6   6      233.22      269.42      8.77 o
  -2   6   6       18.19       15.11     11.52 o
  -1   6   6       84.46      103.74     12.12 o
   0   6   6      773.89      768.20     21.12 o
   1   6   6      207.26      214.64     11.97 o
   2   6   6       26.08       29.31     10.06 o
   3   6   6      145.30      181.04     17.61 o
   4   6   6      100.61      143.16     17.11 o
   5   6   6      246.38      248.16     28.68 o
   6   6   6       66.45       71.21     20.07 o
   7   6   6       16.12       12.65     14.68 o
 -10   7   6       39.46       68.42     17.85 o
  -9   7   6       11.36      -11.29     33.60 o
  -8   7   6      269.46      229.88     16.90 o
  -7   7   6      240.84      231.91      9.64 o
  -6   7   6       52.16       59.55     11.07 o
  -5   7   6        0.68       -1.82      6.03 o
  -4   7   6      198.22      196.60      9.37 o
  -3   7   6        8.68        4.63      5.54 o
  -2   7   6      147.86      146.96     10.72 o
  -1   7   6       45.07       51.04     10.16 o
   0   7   6      170.03      191.58     20.73 o
   1   7   6      114.85      112.88      9.03 o
   2   7   6      263.88      276.27     19.39 o
   3   7   6       96.54      110.71      9.82 o
   4   7   6      779.86      793.94     56.33 o
   5   7   6      112.49      128.23     30.99 o
   6   7   6       49.70       62.84     16.55 o
   7   7   6       75.33       78.27     21.33 o
 -10   8   6        6.27       77.16     41.25 o
  -9   8   6      101.74       89.34     10.16 o
  -8   8   6      630.14      542.32     45.34 o
  -7   8   6        1.75        6.63      7.80 o
  -6   8   6      346.82      353.09     13.68 o
  -5   8   6        1.04        0.45      6.94 o
  -4   8   6       43.82       54.57      8.38 o
  -3   8   6      167.17      159.95      9.81 o
  -2   8   6       15.50       11.73      8.90 o
  -1   8   6        1.74        1.29      8.99 o
   0   8   6      940.65      864.13     52.47 o
   1   8   6       71.25       72.76     17.46 o
   2   8   6        5.54        3.03      8.99 o
   3   8   6      152.53      152.23     18.38 o
   4   8   6        0.36       17.04     32.69 o
   5   8   6      119.30      124.99     15.84 o
   6   8   6       87.04      111.11     27.41 o
 -10   9   6        5.63       27.06     29.98 o
  -9   9   6        1.59        4.02     10.06 o
  -8   9   6       70.91       84.61     13.98 o
  -7   9   6       60.24       60.52     10.76 o
  -6   9   6      659.88      568.07     74.69 o
  -5   9   6        0.36       -3.49     12.02 o
  -4   9   6        2.41       -2.01      7.52 o
  -3   9   6      158.61      144.72     24.10 o
  -2   9   6      193.91      194.61     18.21 o
  -1   9   6      638.53      668.69     23.19 o
   0   9   6      344.07      334.47     15.83 o
   1   9   6      195.80      209.30     13.56 o
   2   9   6        8.71       39.85     14.99 o
   3   9   6      112.95       87.86     21.98 o
   4   9   6       21.85       15.05     22.73 o
   5   9   6        0.50       -1.71     28.67 o
 -10  10   6        6.44        5.94     39.94 o
  -9  10   6        2.39        2.01     12.17 o
  -8  10   6        3.40        5.94     12.98 o
  -7  10   6       81.74       79.84     12.00 o
  -6  10   6      186.65      160.80     14.65 o
  -5  10   6      240.83      185.21     14.57 o
  -4  10   6      608.45      496.17     18.92 o
  -3  10   6       47.09       42.85     23.69 o
  -2  10   6      101.45      113.01     11.94 o
  -1  10   6      641.96      636.56     22.79 o
   0  10   6      332.32      355.93     16.60 o
   1  10   6        0.80        0.15     12.98 o
   2  10   6      148.10      133.39     19.73 o
   3  10   6      187.03      175.87     31.04 o
   4  10   6       98.53      106.97     16.10 o
   5  10   6       25.99       29.57     21.18 o
  -9  11   6       27.68       -5.03     15.19 o
  -8  11   6        9.51       24.14     16.20 o
  -7  11   6        4.65       19.11     14.99 o
  -6  11   6       23.88       21.52     19.21 o
  -5  11   6       36.39       11.68     14.96 o
  -4  11   6       29.28       30.51     14.99 o
  -3  11   6      243.33      238.80     14.84 o
  -2  11   6      453.61      478.16     20.80 o
  -1  11   6      237.30      248.94     15.71 o
   0  11   6       78.30       71.22     10.44 o
   1  11   6      196.42      181.00     21.97 o
   2  11   6      243.88      281.03     26.15 o
   3  11   6        9.15      -17.33     23.14 o
   4  11   6      203.04      220.98     53.02 o
  -9  12   6       53.02       45.17     20.93 o
  -8  12   6       20.87       13.08     18.11 o
  -7  12   6        0.53      -10.06     18.11 o
  -6  12   6        4.39        1.57     34.10 o
  -5  12   6      352.83      275.87     21.98 o
  -4  12   6      209.58      186.50     26.01 o
  -3  12   6      274.38      256.91     20.10 o
  -2  12   6      256.01      259.59     25.86 o
  -1  12   6        2.55       -2.49      9.15 o
   0  12   6      137.64      131.67     24.56 o
   1  12   6       81.51       75.53     19.39 o
   2  12   6       13.33       39.90     46.88 o
   3  12   6      172.01      196.07     34.81 o
  -8  13   6       12.58       45.17     17.91 o
  -7  13   6      204.94      217.53     30.89 o
  -6  13   6       27.96       11.13     18.53 o
  -5  13   6      204.00      181.88     16.57 o
  -4  13   6        7.98        4.69     15.79 o
  -3  13   6     1029.78     1147.49     41.31 o
  -2  13   6        7.38       34.92     35.61 o
  -1  13   6        0.27       19.21     22.66 o
   0  13   6       78.25       73.01     19.85 o
   1  13   6       16.54       65.39     28.92 o
   2  13   6       12.66       29.17     22.33 o
  -7  14   6        0.35       -9.05     35.21 o
  -6  14   6       22.31       64.63     20.12 o
  -5  14   6      198.19      233.02     24.61 o
  -4  14   6      118.69       95.53     26.16 o
  -3  14   6      341.22      389.64     33.01 o
  -2  14   6      137.29      132.09     18.07 o
  -1  14   6        1.49        5.82     18.83 o
   0  14   6       10.87        3.74     27.91 o
   1  14   6       37.99        7.76     22.26 o
  -6  15   6       25.57       53.10     26.24 o
  -5  15   6       19.68       29.23     21.98 o
  -4  15   6        0.63      -12.86     19.11 o
  -3  15   6      105.17      188.10     39.39 o
  -2  15   6        0.01        2.29      9.80 o
  -1  15   6        0.72       28.92     31.70 o
   1 -16   7       27.90       48.70     23.26 o
   2 -16   7        3.45       12.67     21.03 o
   3 -16   7      278.83      304.75     32.36 o
   4 -16   7        2.01       22.51     21.20 o
  -1 -15   7        0.34       36.08     21.76 o
   0 -15   7       32.14       29.45     30.68 o
   1 -15   7        0.49       -4.00     19.62 o
   2 -15   7       17.73        6.81     19.01 o
   3 -15   7       52.04       62.05     28.29 o
   4 -15   7        1.35       -6.27     19.35 o
   5 -15   7       29.08       31.51     27.67 o
   6 -15   7       32.52       34.49     45.37 o
  -2 -14   7       66.60       42.64     22.59 o
  -1 -14   7       32.56       44.51     19.53 o
   0 -14   7       10.04        1.63     18.13 o
   1 -14   7      104.17      146.53     29.13 o
   2 -14   7        6.69      -16.00     16.00 o
   3 -14   7        2.22      -15.44     24.24 o
   4 -14   7       46.34       45.66     27.09 o
   5 -14   7       10.18       36.30     21.26 o
   6 -14   7       17.77      -12.42     29.56 o
   7 -14   7       87.90      105.62     24.19 o
  -4 -13   7       30.04       45.17     25.15 o
  -3 -13   7       16.50       15.21     17.05 o
  -2 -13   7        0.13      -14.90     16.31 o
  -1 -13   7       97.11      113.73     22.54 o
   0 -13   7       92.65       97.91     20.41 o
   1 -13   7      203.53      209.88     25.96 o
   2 -13   7       63.69       67.27     21.05 o
   3 -13   7      325.47      280.96     43.87 o
   4 -13   7       38.80       20.57     17.00 o
   5 -13   7       19.58        5.99     17.71 o
   6 -13   7        5.64       13.98     18.13 o
   7 -13   7       16.25       21.06     30.68 o
   8 -13   7       13.42       53.89     27.56 o
  -5 -12   7        0.27        5.03     17.10 o
  -4 -12   7       25.50       35.21     15.09 o
  -3 -12   7        1.18       -3.34      8.68 o
  -2 -12   7       30.54       38.57     28.12 o
  -1 -12   7       28.81       30.61     11.18 o
   0 -12   7       30.38       18.27     14.51 o
   1 -12   7        8.64       15.62     13.46 o
   2 -12   7      802.08      827.34     43.84 o
   3 -12   7       83.50       59.29     20.45 o
   4 -12   7       19.93       30.63     22.29 o
   5 -12   7        0.37       14.08     17.34 o
   6 -12   7       12.98       15.53     25.70 o
   7 -12   7        0.05        1.22     12.34 o
   8 -12   7       66.48       46.47     21.07 o
  -5 -11   7       53.61       49.09     16.90 o
  -4 -11   7        3.71       31.88     13.74 o
  -3 -11   7      167.71      164.49     12.88 o
  -2 -11   7      472.11      427.16     24.00 o
  -1 -11   7       14.71       25.55     10.03 o
   0 -11   7        9.17        1.65     15.14 o
   1 -11   7      865.85      831.58     48.43 o
   2 -11   7        4.02       18.13     15.45 o
   3 -11   7       64.43       46.13     14.82 o
   4 -11   7        1.34        4.04     18.91 o
   5 -11   7       90.99       56.16     16.39 o
   6 -11   7       16.69       22.30     40.74 o
   7 -11   7        0.62       21.85     19.21 o
   8 -11   7       49.97       73.85     26.26 o
   9 -11   7      219.51      178.29     25.46 o
  -6 -10   7      196.39      226.08     21.03 o
  -5 -10   7       31.81       35.21     10.86 o
  -4 -10   7      113.01      128.95     12.58 o
  -3 -10   7      670.00      612.50     40.67 o
  -2 -10   7       30.73       26.35     14.03 o
  -1 -10   7        9.72       14.47     12.02 o
   0 -10   7      222.53      217.32     13.30 o
   1 -10   7      516.23      474.44     25.32 o
   2 -10   7        9.94       33.63     13.75 o
   3 -10   7       15.55       26.34     13.82 o
   4 -10   7        0.06      -10.32     17.73 o
   5 -10   7      219.28      193.29     18.99 o
   6 -10   7      120.89      153.38     18.96 o
   7 -10   7        4.97        6.49     15.54 o
   8 -10   7       17.48       -3.24     15.19 o
   9 -10   7      260.08      193.89     27.37 o
  -7  -9   7       93.23      139.94     15.80 o
  -6  -9   7       85.71      106.94     17.10 o
  -5  -9   7       69.31       49.09     11.97 o
  -4  -9   7        1.57        8.09     15.04 o
  -3  -9   7        1.03       -1.17      9.51 o
  -2  -9   7      143.87      138.99      9.81 o
  -1  -9   7       87.85       93.05      7.57 o
   0  -9   7      409.78      424.63     27.68 o
   1  -9   7       86.75       86.89      7.92 o
   2  -9   7       65.21      109.45     32.70 o
   3  -9   7        4.53       13.64     16.03 o
   4  -9   7       50.63       23.23     20.07 o
   5  -9   7      393.14      340.50     47.15 o
   6  -9   7       71.86       75.65      6.89 o
   7  -9   7       26.75       38.44     11.76 o
   8  -9   7      810.71      752.39     29.50 o
   9  -9   7      484.58      584.29     38.34 o
  -7  -8   7        0.47        2.01     12.17 o
  -6  -8   7       25.42       32.19     12.27 o
  -5  -8   7       45.68       57.58     12.07 o
  -4  -8   7        1.62       21.42     58.05 o
  -3  -8   7       48.69       51.47      6.36 o
  -2  -8   7      158.91      165.52     13.53 o
  -1  -8   7      106.16      112.31      6.62 o
   0  -8   7      955.64      991.02     21.56 o
   1  -8   7        3.93        2.48     10.51 o
   2  -8   7      113.29      120.58      9.13 o
   3  -8   7       39.21       38.16     12.03 o
   4  -8   7      324.82      371.37     15.90 o
   5  -8   7       22.47       11.78      7.65 o
   6  -8   7       16.74        4.34     16.50 o
   7  -8   7       91.64       71.44     11.57 o
   8  -8   7      539.35      579.87     23.79 o
   9  -8   7        3.04       29.07     16.10 o
  -8  -7   7       64.08       96.68     19.92 o
  -7  -7   7      505.18      487.50     23.85 o
  -6  -7   7        3.67       13.08     10.06 o
  -5  -7   7       33.65       38.98      8.77 o
  -4  -7   7      365.46      365.71     11.23 o
  -3  -7   7       68.15       84.65     24.75 o
  -2  -7   7      258.37      257.18      9.28 o
  -1  -7   7       58.34       58.02      6.40 o
   0  -7   7        2.53       -0.51      5.01 o
   1  -7   7       95.98       85.49      6.73 o
   2  -7   7      103.56       90.60     16.17 o
   3  -7   7      155.05      168.50     10.06 o
   4  -7   7       46.80       29.12     14.93 o
   5  -7   7       42.93       43.06      9.14 o
   6  -7   7      205.67      248.07     14.08 o
   7  -7   7      176.14      155.65     16.75 o
   8  -7   7        8.24       32.57     18.21 o
   9  -7   7       84.45       50.50     16.20 o
  -8  -6   7       18.16       50.50     17.10 o
  -7  -6   7      572.65      533.84     43.93 o
  -6  -6   7        0.08       -3.94      8.50 o
  -5  -6   7      288.55      282.15     24.25 o
  -4  -6   7     1204.08     1259.80     22.11 o
  -3  -6   7       27.83       28.38     12.52 o
  -2  -6   7       10.20       -3.32      4.85 o
  -1  -6   7      633.27      699.06     21.75 o
   0  -6   7       11.67        3.48      5.53 o
   1  -6   7       48.97       48.20      6.74 o
   2  -6   7       71.28       66.61      6.06 o
   3  -6   7      108.13      100.30     12.17 o
   4  -6   7      752.52      739.95     23.24 o
   5  -6   7       59.73       67.48      7.82 o
   6  -6   7        1.66        8.25      7.89 o
   7  -6   7      108.21       98.25     10.24 o
   8  -6   7       29.07       13.13     10.27 o
   9  -6   7        2.41       -2.01     15.19 o
  -9  -5   7       54.81       82.29     29.38 o
  -8  -5   7       12.54       39.03     16.30 o
  -7  -5   7      548.92      469.31     17.31 o
  -6  -5   7       58.07       55.51      7.55 o
  -5  -5   7      793.74      837.90     16.63 o
  -4  -5   7      192.67      198.63      7.29 o
  -3  -5   7       53.67       42.46      4.94 o
  -2  -5   7      372.22      399.48      8.97 o
  -1  -5   7      122.60      123.97      5.72 o
   0  -5   7      283.28      292.04     21.54 o
   1  -5   7       49.01       38.53     12.63 o
   2  -5   7      284.59      333.87     13.09 o
   3  -5   7      226.54      247.47     25.06 o
   4  -5   7        0.25        9.68     11.62 o
   5  -5   7      994.78      981.71     31.95 o
   6  -5   7      828.85      784.99     23.13 o
   7  -5   7       36.78       35.27     10.69 o
   8  -5   7       33.69       53.15     40.24 o
   9  -5   7       87.03      111.57     24.15 o
  10  -5   7       91.47       93.56     23.34 o
  -9  -4   7       10.56      -13.08     24.04 o
  -8  -4   7      149.49      141.46     15.01 o
  -7  -4   7      136.23      114.63     14.44 o
  -6  -4   7       80.95       68.68      5.30 o
  -5  -4   7      778.42      753.31     15.38 o
  -4  -4   7        7.19        2.74      4.07 o
  -3  -4   7        6.23        6.42      3.35 o
  -2  -4   7      952.56     1000.97     15.43 o
  -1  -4   7      121.64      108.26      5.16 o
   0  -4   7        9.41        5.94      3.48 o
   1  -4   7       65.26       76.24      5.84 o
   2  -4   7     3996.20     4186.57     67.02 o
   3  -4   7       13.99        9.74     12.98 o
   4  -4   7      198.40      197.87     13.63 o
   5  -4   7      527.12      519.92     18.41 o
   6  -4   7        0.84       -8.93      8.93 o
   7  -4   7       60.63       57.75     11.65 o
   8  -4   7       28.61       38.89     14.20 o
   9  -4   7        2.83      -21.13     22.13 o
  -9  -3   7       63.36       80.46     14.81 o
  -8  -3   7      106.26       97.35     20.52 o
  -7  -3   7        1.58       -0.36      8.82 o
  -6  -3   7      103.07      106.26      4.16 o
  -5  -3   7       47.28       49.84      9.05 o
  -4  -3   7        2.07       -0.98      2.88 o
  -3  -3   7      328.36      386.47     10.67 o
  -2  -3   7      567.80      591.02      9.63 o
  -1  -3   7      189.23      175.48     11.62 o
   0  -3   7       25.38       12.77      3.60 o
   1  -3   7       17.01       11.70      4.13 o
   2  -3   7     1368.66     1408.59     26.21 o
   3  -3   7       52.90       43.08      5.33 o
   4  -3   7        2.41       -3.14     14.59 o
   5  -3   7        4.16        8.35      7.00 o
   6  -3   7      341.49      322.92     17.36 o
   7  -3   7        1.31        3.05      9.23 o
   8  -3   7       47.95       44.75     12.40 o
   9  -3   7       20.48       21.13     15.19 o
 -10  -2   7      135.19      210.23     53.17 o
  -9  -2   7        1.00       10.47     18.51 o
  -8  -2   7       48.09       32.48     10.97 o
  -7  -2   7      146.54      152.52     12.36 o
  -6  -2   7      141.75      138.90     10.03 o
  -5  -2   7        2.88        3.07      4.07 o
  -4  -2   7       84.09       81.13     10.06 o
  -3  -2   7      182.91      177.09      5.08 o
  -2  -2   7        0.28        3.02      3.97 o
  -1  -2   7      198.93      191.76      4.98 o
   0  -2   7     1149.10     1156.45     17.51 o
   1  -2   7     1966.45     1936.18     33.66 o
   2  -2   7     1094.71     1189.07     19.30 o
   3  -2   7       39.99       32.72     10.66 o
   4  -2   7       25.52       22.62      8.38 o
   5  -2   7      272.95      318.70     15.24 o
   6  -2   7       13.34        5.27      6.54 o
   7  -2   7       79.74       80.38     12.93 o
   8  -2   7       36.04       28.02     11.27 o
   9  -2   7        8.70      -13.08     21.13 o
 -10  -1   7       69.62       68.70     20.49 o
  -9  -1   7      150.43      160.62     15.55 o
  -8  -1   7        2.95      -10.70     13.03 o
  -7  -1   7        4.84        6.39     10.61 o
  -6  -1   7      181.86      176.63     11.92 o
  -5  -1   7       69.56       60.36      2.06 o
  -4  -1   7        0.86       -1.53      4.48 o
  -3  -1   7      244.12      238.42      5.41 o
  -2  -1   7       16.64       15.90      4.02 o
  -1  -1   7      158.87      161.09      4.84 o
   0  -1   7     1902.26     1994.41     29.06 o
   1  -1   7     5264.13     5482.91     74.79 o
   2  -1   7     2477.96     2569.14     56.56 o
   3  -1   7        2.46       -3.61      7.49 o
   4  -1   7       58.83       56.04      4.80 o
   5  -1   7        6.82        2.32      2.89 o
   6  -1   7       74.84       44.95     20.72 o
   7  -1   7      218.46      182.10     14.36 o
   8  -1   7       77.88       74.89     17.66 o
   9  -1   7       52.74       13.98     20.22 o
 -10   0   7       41.03       66.16     22.66 o
  -9   0   7       36.13        8.59     17.52 o
  -8   0   7       39.17       31.63     10.97 o
  -7   0   7      374.61      354.70     22.09 o
  -6   0   7      239.22      213.38     11.72 o
  -5   0   7       67.49       53.26     11.62 o
  -4   0   7        0.69       -2.35      4.48 o
  -3   0   7      445.77      455.79     12.89 o
  -2   0   7      129.17      117.86      8.96 o
  -1   0   7      688.20      715.77     10.62 o
   0   0   7      932.69      974.18     14.86 o
   1   0   7        9.41       13.25      3.17 o
   2   0   7     1216.01     1312.10     20.61 o
   3   0   7       98.23      103.17      7.19 o
   4   0   7       11.47       11.47      5.84 o
   5   0   7       13.49       16.34      9.00 o
   6   0   7      426.62      432.64     52.33 o
   7   0   7        1.25      -12.39     24.04 o
   8   0   7      276.27      291.74     22.94 o
   9   0   7      174.69      197.40     23.14 o
 -10   1   7       81.00      163.48     55.58 o
  -9   1   7        7.02       24.06     17.39 o
  -8   1   7        1.81        9.72     11.84 o
  -7   1   7        0.13       -4.32      7.08 o
  -6   1   7       53.04       67.78      8.84 o
  -5   1   7      366.77      434.00     22.34 o
  -4   1   7     1090.77     1120.49     37.03 o
  -3   1   7      222.47      244.91      5.23 o
  -2   1   7       32.73       29.81      3.14 o
  -1   1   7     4011.83     4019.57    125.45 o
   0   1   7      200.57      192.33      8.81 o
   1   1   7      460.89      469.71      9.19 o
   2   1   7      424.33      407.69     17.06 o
   3   1   7       15.41       19.66      5.08 o
   4   1   7        6.10        6.17      6.04 o
   5   1   7       77.89       66.76     21.13 o
   6   1   7        1.85        2.54     14.59 o
   7   1   7      173.32      134.70     16.60 o
   8   1   7      276.55      250.39     19.25 o
   9   1   7        2.25      -10.06     25.15 o
 -10   2   7        9.93        7.03     16.75 o
  -9   2   7       10.08        4.76     12.78 o
  -8   2   7      409.31      365.97     20.40 o
  -7   2   7        4.72        7.03      7.08 o
  -6   2   7       78.24       83.09     10.71 o
  -5   2   7       70.41       82.85      2.85 o
  -4   2   7      148.06      159.70      4.21 o
  -3   2   7        1.90       -1.51      2.85 o
  -2   2   7       16.83        9.55      3.52 o
  -1   2   7       47.23       52.34      8.00 o
   0   2   7      297.69      294.61      6.90 o
   1   2   7      397.65      409.48      9.22 o
   2   2   7       22.70       19.73      5.08 o
   3   2   7     1373.13     1467.15     32.75 o
   4   2   7       91.22       80.82      7.88 o
   5   2   7        0.44       -8.00      8.00 o
   6   2   7       78.43       50.72     14.06 o
   7   2   7       55.09       22.76     14.83 o
   8   2   7       26.49       -3.02     22.23 o
 -10   3   7        0.60       14.99     16.90 o
  -9   3   7      129.27      135.46     16.85 o
  -8   3   7       10.83       14.87     10.89 o
  -7   3   7       25.55       18.47     16.05 o
  -6   3   7       33.88       34.36     16.15 o
  -5   3   7     1084.29     1112.89     29.77 o
  -4   3   7      157.41      170.56      5.56 o
  -3   3   7       13.67       18.57      3.55 o
  -2   3   7      309.29      291.72      8.01 o
  -1   3   7        1.79        2.86      4.07 o
   0   3   7       13.99        7.63      3.29 o
   1   3   7       83.83       77.41      5.04 o
   2   3   7        0.84        1.64      4.98 o
   3   3   7      161.03      171.36     10.73 o
   4   3   7      202.20      238.19     11.93 o
   5   3   7       12.33       13.68     16.05 o
   6   3   7       17.98       -6.93     18.05 o
   7   3   7       94.03      125.09     26.46 o
   8   3   7       79.52       62.37     22.03 o
 -10   4   7       98.29       89.43     17.76 o
  -9   4   7       83.36       74.39     16.10 o
  -8   4   7        0.03        9.28     13.12 o
  -7   4   7        3.86       25.45     13.03 o
  -6   4   7        0.41        2.49      4.07 o
  -5   4   7      220.51      201.07      6.37 o
  -4   4   7       89.67      101.07      4.70 o
  -3   4   7       14.46       12.79      8.05 o
  -2   4   7     2357.83     2594.66     38.11 o
  -1   4   7     1069.33     1125.87     24.54 o
   0   4   7       83.55      121.80     17.86 o
   1   4   7       31.10       26.06      4.65 o
   2   4   7      314.73      362.66     11.51 o
   3   4   7       62.83       73.80     18.96 o
   4   4   7        0.00       -7.68     10.97 o
   5   4   7      110.95       98.75     15.96 o
   6   4   7       89.56       64.13     13.25 o
   7   4   7       21.92       31.77     17.38 o
   8   4   7       35.69       39.03     22.23 o
 -10   5   7      321.95      340.83     22.71 o
  -9   5   7        8.45       12.87     15.32 o
  -8   5   7      350.07      314.41     19.14 o
  -7   5   7       25.35       24.55      3.02 o
  -6   5   7      220.61      213.18      8.75 o
  -5   5   7      313.74      290.74      8.40 o
  -4   5   7        6.07        4.02      3.84 o
  -3   5   7        0.43        1.51      3.56 o
  -2   5   7      210.33      237.30      8.13 o
  -1   5   7       12.33       12.47      4.90 o
   0   5   7       62.90       55.78      7.01 o
   1   5   7       86.54       87.60      6.09 o
   2   5   7       77.01      103.13      7.10 o
   3   5   7      384.01      381.67     11.00 o
   4   5   7       84.66       83.70     17.61 o
   5   5   7      331.27      299.18     25.95 o
   6   5   7       24.23        9.43     15.04 o
   7   5   7        4.29       -3.57     14.06 o
 -10   6   7        8.93        4.29      9.34 o
  -9   6   7        3.37       -5.42     17.15 o
  -8   6   7      376.87      389.10     21.53 o
  -7   6   7      755.30      779.62     29.40 o
  -6   6   7      135.25      112.19     12.43 o
  -5   6   7      128.45      139.70     10.97 o
  -4   6   7      110.10      118.80     16.15 o
  -3   6   7      140.79      137.04      8.88 o
  -2   6   7       20.73       18.27      9.00 o
  -1   6   7       40.24       40.17      7.12 o
   0   6   7      115.41      137.99     23.49 o
   1   6   7        5.03       -0.59     18.11 o
   2   6   7      346.61      348.62     19.83 o
   3   6   7      325.80      349.14     15.29 o
   4   6   7      887.71      908.67     35.80 o
   5   6   7      168.29      151.97     20.15 o
   6   6   7       86.36       73.08     13.37 o
   7   6   7        5.94      -14.99     21.13 o
 -10   7   7       31.08       37.41     22.56 o
  -9   7   7      150.20      174.87     28.17 o
  -8   7   7        8.04       25.63     25.70 o
  -7   7   7        1.82        0.66      6.04 o
  -6   7   7       20.83       26.11      8.60 o
  -5   7   7      262.77      247.07     21.94 o
  -4   7   7        9.75       15.09      9.61 o
  -3   7   7        3.74        7.93      7.45 o
  -2   7   7        0.78       -3.63      6.04 o
  -1   7   7      125.02      109.52     27.01 o
   0   7   7      616.72      643.05     29.35 o
   1   7   7       28.88       27.64      6.54 o
   2   7   7      140.97      137.13     10.19 o
   3   7   7       13.88       16.37     11.01 o
   4   7   7     1671.26     1612.99     43.84 o
   5   7   7       28.09       47.33     46.38 o
   6   7   7      113.54      101.08     18.76 o
 -10   8   7        1.42      -31.64     39.33 o
  -9   8   7      201.68      210.92     25.37 o
  -8   8   7     1669.94     1704.70     50.41 o
  -7   8   7        0.00        4.97      7.47 o
  -6   8   7       10.49        6.89     11.02 o
  -5   8   7       21.84        7.94      7.77 o
  -4   8   7       14.52       12.47     17.61 o
  -3   8   7       16.79       21.03      8.39 o
  -2   8   7       58.60       40.49     17.71 o
  -1   8   7      419.94      401.77     16.45 o
   0   8   7      971.38     1002.35     48.84 o
   1   8   7     1186.53     1289.15     80.58 o
   2   8   7        8.07       15.73     13.86 o
   3   8   7      805.20      804.87     62.82 o
   4   8   7       43.45       34.35     24.02 o
   5   8   7      227.82      213.47     19.32 o
   6   8   7        0.00        1.66     19.57 o
 -10   9   7        0.35       11.02     26.11 o
  -9   9   7        0.38       11.17     12.98 o
  -8   9   7       99.28       76.02     11.78 o
  -7   9   7       20.74        7.00     10.83 o
  -6   9   7        2.76        5.74      9.47 o
  -5   9   7       13.83       17.41      9.09 o
  -4   9   7       24.39       37.65     16.05 o
  -3   9   7        2.34        1.34      8.89 o
  -2   9   7       67.73       61.30     10.30 o
  -1   9   7      104.64       76.13     20.73 o
   0   9   7       16.05        5.07     15.54 o
   1   9   7      254.84      239.40     14.45 o
   2   9   7      102.44      108.22     18.10 o
   3   9   7       43.92       69.70     20.12 o
   4   9   7       16.19       27.59     25.53 o
   5   9   7       93.11       42.00     16.35 o
 -10  10   7        0.04        9.92     29.78 o
  -9  10   7      237.46      212.25     18.13 o
  -8  10   7      212.48      223.80     18.82 o
  -7  10   7      191.65      192.58     46.48 o
  -6  10   7       92.51      105.64     11.29 o
  -5  10   7      299.89      232.17     14.40 o
  -4  10   7      338.35      271.10     17.01 o
  -3  10   7        2.32       13.11     12.56 o
  -2  10   7       76.62      108.81     16.00 o
  -1  10   7        0.32       -1.55      9.60 o
   0  10   7      491.92      519.07     20.99 o
   1  10   7      118.29      132.98     12.43 o
   2  10   7      612.75      653.31     41.92 o
   3  10   7        0.01        3.97     16.85 o
   4  10   7        0.00       12.17     26.67 o
  -9  11   7       27.51       41.87     14.21 o
  -8  11   7      105.26      102.79     16.19 o
  -7  11   7        1.11      -12.41     12.41 o
  -6  11   7      160.63      166.69     17.41 o
  -5  11   7        0.67       -6.40      9.29 o
  -4  11   7       46.36       40.40     11.69 o
  -3  11   7       18.86       25.24     11.26 o
  -2  11   7      386.57      377.14     34.52 o
  -1  11   7       16.67       -6.72      9.55 o
   0  11   7       30.62       24.71     25.20 o
   1  11   7        0.54       23.35     16.09 o
   2  11   7       23.64       63.34     19.90 o
   3  11   7       18.36      -10.10     18.39 o
   4  11   7       35.87       45.57     20.03 o
  -9  12   7      111.03      157.75     41.45 o
  -8  12   7       58.72       74.33     14.87 o
  -7  12   7        4.36       17.75     18.06 o
  -6  12   7        1.72        4.01     11.41 o
  -5  12   7       30.19        2.01     15.32 o
  -4  12   7        9.44       17.00     11.13 o
  -3  12   7      646.01      686.80     28.60 o
  -2  12   7      388.88      380.91     27.67 o
  -1  12   7       36.21       30.51     11.54 o
   0  12   7       18.80        0.70      9.63 o
   1  12   7      214.37      188.14     45.53 o
   2  12   7        3.08        0.59     28.11 o
   3  12   7        0.00      -21.89     30.82 o
  -8  13   7        0.16       14.17     26.00 o
  -7  13   7       24.20       30.00     24.70 o
  -6  13   7       45.27       54.28     53.92 o
  -5  13   7       88.41       90.06     18.21 o
  -4  13   7        3.02       16.87     12.41 o
  -3  13   7      616.71      625.91     30.00 o
  -2  13   7       14.34       16.66     11.59 o
  -1  13   7       12.43      -24.19     24.19 o
   0  13   7       10.47       43.38     20.63 o
   1  13   7       13.02       18.77     29.50 o
   2  13   7       67.99       96.54     25.98 o
  -7  14   7       13.68       63.61     46.78 o
  -6  14   7       37.07       70.31     24.94 o
  -5  14   7       77.90       69.30     21.80 o
  -4  14   7      304.73      370.15     32.20 o
  -3  14   7       94.00      113.35     25.15 o
  -2  14   7       43.80       36.79     21.28 o
  -1  14   7        1.58       -7.33     13.53 o
   0  14   7       56.76       48.85     49.65 o
  -5  15   7      119.84      196.04     31.74 o
  -4  15   7        7.67        4.11     22.00 o
  -3  15   7        0.32        3.05     19.09 o
  -2  15   7        4.80        6.28     30.38 o
  -1 -15   8        2.30       21.01     18.96 o
   0 -15   8      122.26      136.91     34.26 o
   1 -15   8       61.46       38.43     37.88 o
   2 -15   8        0.99       17.44     28.54 o
   3 -15   8        5.45       18.54     20.78 o
   4 -15   8        0.41        4.60     30.81 o
   5 -15   8        1.31       16.00     35.11 o
  -2 -14   8       24.09       23.52     25.05 o
  -1 -14   8       82.99      117.79     18.56 o
   0 -14   8        1.75        6.02     27.71 o
   1 -14   8      143.85      121.43     28.24 o
   2 -14   8        0.52       -7.35     17.66 o
   3 -14   8       21.82       22.87     19.88 o
   4 -14   8        1.36        2.86     30.63 o
   5 -14   8        0.04       10.62     25.55 o
   6 -14   8       13.76       21.99     24.70 o
  -3 -13   8        4.51        3.30     14.36 o
  -2 -13   8        5.68      -11.94     29.22 o
  -1 -13   8        6.85       -3.94     12.23 o
   0 -13   8       22.17       32.36     25.75 o
   1 -13   8       97.72      111.06     19.95 o
   2 -13   8       12.30       23.42     17.55 o
   3 -13   8      177.95      167.58     28.06 o
   4 -13   8        7.18       12.23     25.98 o
   5 -13   8        2.90        6.44     48.79 o
   6 -13   8        0.41       -6.68     21.28 o
   7 -13   8       47.37       14.43     27.11 o
  -4 -12   8        8.64        7.45     13.74 o
  -3 -12   8       21.35       15.25     11.04 o
  -2 -12   8      104.00      105.49     23.19 o
  -1 -12   8       53.49       51.62     14.26 o
   0 -12   8       37.78       11.49     14.20 o
   1 -12   8        1.14        7.76     14.54 o
   2 -12   8       97.65       72.87     22.64 o
   3 -12   8       31.40       21.23     23.04 o
   4 -12   8       97.60       50.71     17.78 o
   5 -12   8       30.75      -22.75     22.75 o
   6 -12   8       43.91       42.60     27.11 o
   7 -12   8       42.46       51.59     14.52 o
   8 -12   8        3.25       12.62     17.16 o
  -5 -11   8       14.48       14.99     14.99 o
  -4 -11   8       18.45       15.15     15.54 o
  -3 -11   8        0.54       -4.37     10.92 o
  -2 -11   8       83.25       89.03     17.00 o
  -1 -11   8      166.08      180.98     13.73 o
   0 -11   8        0.19       58.79     20.27 o
   1 -11   8       25.88       14.65     18.15 o
   2 -11   8        0.08       -2.53     19.95 o
   3 -11   8        5.06       24.63     14.57 o
   4 -11   8        0.42       12.07     13.53 o
   5 -11   8      298.66      316.22     28.32 o
   6 -11   8       11.97      -11.10     15.69 o
   7 -11   8       39.94       43.32     18.46 o
   8 -11   8      158.24      216.41     28.12 o
  -6 -10   8        0.62       13.98     16.10 o
  -5 -10   8        4.70       -1.01     15.29 o
  -4 -10   8       37.86       36.91     12.36 o
  -3 -10   8       54.95       21.59     11.05 o
  -2 -10   8       33.79       23.17      8.83 o
  -1 -10   8        8.16        7.73      6.49 o
   0 -10   8        3.20       -2.30      7.91 o
   1 -10   8       60.20       69.00      7.51 o
   2 -10   8       15.33       22.81     13.22 o
   3 -10   8       15.70       16.92     13.82 o
   4 -10   8       38.30       19.83     34.31 o
   5 -10   8       23.58       35.09     17.38 o
   6 -10   8      129.23      140.53     31.59 o
   7 -10   8      113.76       96.21     14.84 o
   8 -10   8      470.44      523.72     28.21 o
   9 -10   8       59.98        3.02     23.24 o
  -7  -9   8      288.89      349.05     24.85 o
  -6  -9   8       78.89      134.01     16.90 o
  -5  -9   8        9.15        3.02      9.05 o
  -4  -9   8       51.79       56.94     11.22 o
  -3  -9   8      231.33      201.95     12.09 o
  -2  -9   8        9.92        5.83      9.00 o
  -1  -9   8       17.92       20.89      6.67 o
   0  -9   8        5.62       13.72      7.92 o
   1  -9   8        2.82       11.29     31.24 o
   2  -9   8        7.59        9.40     14.08 o
   3  -9   8       18.01       27.92     22.13 o
   4  -9   8     1074.20     1028.13     45.32 o
   5  -9   8      152.27      152.89     17.15 o
   6  -9   8        0.11       -7.60      8.97 o
   7  -9   8      141.99      142.34     27.77 o
   8  -9   8      960.46     1117.40    127.96 o
   9  -9   8       18.10       32.19     19.11 o
  -7  -8   8       79.44      123.94     14.79 o
  -6  -8   8       32.03       48.29     13.18 o
  -5  -8   8      260.02      273.41     42.36 o
  -4  -8   8      301.39      280.18     14.26 o
  -3  -8   8      168.54      162.09     12.68 o
  -2  -8   8      111.76      129.98      8.70 o
  -1  -8   8        0.10       -0.50      9.56 o
   0  -8   8       54.02       56.19      7.56 o
   1  -8   8        0.38       -5.02      6.31 o
   2  -8   8        6.63       11.47      6.46 o
   3  -8   8        1.71       18.68     11.47 o
   4  -8   8       24.85       33.88      5.03 o
   5  -8   8       28.80       26.22      8.12 o
   6  -8   8      108.76      117.10     10.87 o
   7  -8   8       67.40       70.05     17.45 o
   8  -8   8      535.71      562.33     23.78 o
   9  -8   8      153.56      113.59     20.93 o
  -8  -7   8       12.53        3.02     16.58 o
  -7  -7   8       12.99       10.06     10.06 o
  -6  -7   8       47.06       24.14      9.96 o
  -5  -7   8        7.70       -0.50      7.15 o
  -4  -7   8        1.51        2.99      6.23 o
  -3  -7   8      137.79      128.36     14.34 o
  -2  -7   8        0.66        5.94      4.83 o
  -1  -7   8       20.63       19.21      5.33 o
   0  -7   8      347.77      368.16     25.51 o
   1  -7   8       17.42       25.27     13.68 o
   2  -7   8      510.44      540.45     23.42 o
   3  -7   8       64.60       59.62      6.39 o
   4  -7   8     1858.02     1818.24     66.97 o
   5  -7   8       42.04       44.64      7.96 o
   6  -7   8       85.84       78.55     13.78 o
   7  -7   8      167.60      175.71     13.12 o
   8  -7   8        7.22       24.35     14.18 o
   9  -7   8       10.73       40.24     16.10 o
  -8  -6   8       72.89       83.74     26.71 o
  -7  -6   8      246.67      224.93     11.78 o
  -6  -6   8       77.31       77.22      8.24 o
  -5  -6   8       80.38       91.88      7.52 o
  -4  -6   8        0.45       10.86     15.54 o
  -3  -6   8       15.55       10.17      4.88 o
  -2  -6   8      137.12      146.44     11.97 o
  -1  -6   8        9.36       15.61      5.01 o
   0  -6   8       62.21       70.24      6.36 o
   1  -6   8       82.50       83.46      8.61 o
   2  -6   8      261.49      267.02     18.42 o
   3  -6   8      822.70      846.37     32.58 o
   4  -6   8     1229.40     1219.02     32.45 o
   5  -6   8       21.62       11.46     10.60 o
   6  -6   8      524.28      509.66     22.70 o
   7  -6   8        5.56       -1.01      7.98 o
   8  -6   8        5.38        9.89     10.53 o
   9  -6   8       13.15        4.02     24.04 o
  -9  -5   8       28.21       19.36     28.57 o
  -8  -5   8       32.50       22.30     15.80 o
  -7  -5   8      119.86      125.81      8.67 o
  -6  -5   8       66.16       53.39      7.54 o
  -5  -5   8        0.53       -2.38      5.71 o
  -4  -5   8        0.44       -0.40      4.63 o
  -3  -5   8       25.11       44.23      8.45 o
  -2  -5   8       82.93       87.99      6.03 o
  -1  -5   8       25.75       24.76      4.83 o
   0  -5   8      105.72       96.12      7.81 o
   1  -5   8       28.78       31.98     11.07 o
   2  -5   8      583.80      620.94     19.35 o
   3  -5   8      174.63      179.31     14.69 o
   4  -5   8      662.42      654.66     22.54 o
   5  -5   8        0.57        2.01      7.69 o
   6  -5   8      141.50      133.90     10.65 o
   7  -5   8      238.77      220.12     18.72 o
   8  -5   8        1.60        0.00      7.11 o
   9  -5   8       42.68       62.37     20.02 o
  -9  -4   8      130.39      182.59     22.33 o
  -8  -4   8       37.44       60.95     18.21 o
  -7  -4   8       10.92        0.81      5.55 o
  -6  -4   8      111.81      100.65     15.34 o
  -5  -4   8        1.82        5.44      3.86 o
  -4  -4   8        0.47       -0.09      3.94 o
  -3  -4   8      118.83      125.57     11.77 o
  -2  -4   8       17.20       23.52      4.11 o
  -1  -4   8       14.76       14.39      3.91 o
   0  -4   8      809.27      815.03     15.37 o
   1  -4   8       11.43       23.43     11.12 o
   2  -4   8       37.11       31.01     19.52 o
   3  -4   8       32.53       14.27      8.50 o
   4  -4   8        0.76       10.44     13.03 o
   5  -4   8      585.85      566.06     25.12 o
   6  -4   8      885.74      860.93     27.92 o
   7  -4   8        4.56        0.91      7.75 o
   8  -4   8       33.66       25.45     14.54 o
   9  -4   8        3.44      -23.14     23.14 o
  -9  -3   8       69.56      113.94     29.98 o
  -8  -3   8       33.45       13.98     13.46 o
  -7  -3   8       27.24       16.14     10.39 o
  -6  -3   8      668.47      682.81     20.74 o
  -5  -3   8        0.29        2.14      3.82 o
  -4  -3   8        0.26       -4.50      4.50 o
  -3  -3   8       75.62       84.47      4.20 o
  -2  -3   8        2.75        1.23      3.14 o
  -1  -3   8      111.99      107.26      5.09 o
   0  -3   8      796.30      816.60     15.39 o
   1  -3   8     4265.25     4630.72     64.88 o
   2  -3   8     2625.44     2566.74     49.78 o
   3  -3   8        4.85        3.07      4.48 o
   4  -3   8        0.20       -7.02     11.57 o
   5  -3   8       53.71       53.79     14.54 o
   6  -3   8        2.29        6.06     10.26 o
   7  -3   8      105.74      108.94     16.37 o
   8  -3   8        9.99       33.34     23.69 o
   9  -3   8        4.11       -3.02     16.20 o
 -10  -2   8        8.41       33.85     23.14 o
  -9  -2   8       26.22        4.19     13.04 o
  -8  -2   8       37.37       24.15     10.77 o
  -7  -2   8      319.00      343.90     18.28 o
  -6  -2   8      155.40      158.94     12.25 o
  -5  -2   8       87.91       90.58      4.63 o
  -4  -2   8       26.65       28.35      4.48 o
  -3  -2   8      172.03      191.70      8.35 o
  -2  -2   8        6.16       16.06      3.49 o
  -1  -2   8        0.85        2.97      4.48 o
   0  -2   8       11.87        4.40      2.59 o
   1  -2   8     3782.42     3901.80     55.13 o
   2  -2   8      804.26      823.98     25.38 o
   3  -2   8      232.46      212.47     10.05 o
   4  -2   8       71.30       59.82     20.62 o
   5  -2   8      196.59      215.00     22.94 o
   6  -2   8        0.18       -0.38     11.07 o
   7  -2   8       33.95       16.46     17.05 o
   8  -2   8        0.10        9.92     11.96 o
   9  -2   8       23.81       10.06     24.14 o
 -10  -1   8        0.74        5.50     17.68 o
  -9  -1   8       41.82       37.93     22.69 o
  -8  -1   8       19.68       12.92     10.29 o
  -7  -1   8       47.89       48.22     10.40 o
  -6  -1   8       59.29       51.09     11.04 o
  -5  -1   8      154.35      145.69      4.30 o
  -4  -1   8       20.57       22.77      2.88 o
  -3  -1   8      507.09      545.08     14.04 o
  -2  -1   8      744.86      772.84     11.22 o
  -1  -1   8     1433.14     1464.17     18.93 o
   0  -1   8      235.96      261.54      6.83 o
   1  -1   8     3839.90     3994.38     55.77 o
   2  -1   8        0.07        2.66      4.98 o
   3  -1   8       10.32       12.37      4.50 o
   4  -1   8      123.58      126.87      7.12 o
   5  -1   8      149.41      168.97     12.49 o
   6  -1   8      216.48      168.67     41.00 o
   7  -1   8        7.03       10.41     10.78 o
   8  -1   8       62.00       84.15     18.75 o
   9  -1   8       11.80       40.24     18.11 o
 -10   0   8        4.34        1.99     39.28 o
  -9   0   8       85.53       58.54     13.96 o
  -8   0   8        5.14        2.51     14.59 o
  -7   0   8       74.76       78.84     11.33 o
  -6   0   8      565.50      531.70     20.53 o
  -5   0   8       42.12       42.61      2.16 o
  -4   0   8        2.32        4.53      6.54 o
  -3   0   8      329.90      353.33      6.73 o
  -2   0   8       62.10       58.64      3.75 o
  -1   0   8     4242.48     4529.27     51.25 o
   0   0   8      974.96     1002.70     21.11 o
   1   0   8     1611.68     1660.09     31.06 o
   2   0   8        5.29       10.17      4.53 o
   3   0   8       69.42       72.73     17.25 o
   4   0   8      281.75      308.66     18.62 o
   5   0   8       40.51       35.29      8.25 o
   6   0   8      413.75      411.68     24.57 o
   7   0   8       81.67       60.72     14.16 o
   8   0   8        9.79       24.13     14.44 o
   9   0   8       43.21       79.48     24.85 o
 -10   1   8       20.16       18.11     18.11 o
  -9   1   8       50.63       60.36     17.30 o
  -8   1   8        0.35       -7.61     11.30 o
  -7   1   8        0.42       -8.79      8.79 o
  -6   1   8      437.31      416.12     17.40 o
  -5   1   8       65.69       64.98      2.88 o
  -4   1   8       12.51       20.79      2.80 o
  -3   1   8      470.38      493.41      8.46 o
  -2   1   8      187.40      203.87      8.15 o
  -1   1   8     2389.73     2440.47     29.41 o
   0   1   8        0.01        2.78      2.65 o
   1   1   8      933.06      984.73     34.86 o
   2   1   8       47.28       53.20      4.59 o
   3   1   8      127.25      115.60     20.12 o
   4   1   8        6.73       17.59      7.60 o
   5   1   8      114.33      131.70     14.59 o
   6   1   8      845.84      951.24     48.02 o
   7   1   8     1815.49     1882.65     82.06 o
   8   1   8      210.29      215.24     23.21 o
 -10   2   8        4.61        7.14     39.33 o
  -9   2   8        0.75      -20.12     20.12 o
  -8   2   8        9.44       29.62     26.16 o
  -7   2   8       16.66       -3.96      9.23 o
  -6   2   8        7.53       16.89     11.02 o
  -5   2   8      198.67      208.29      5.83 o
  -4   2   8      120.50      134.13      4.94 o
  -3   2   8      273.00      284.26      6.70 o
  -2   2   8      799.82      831.91     23.82 o
  -1   2   8     8447.70     9171.30    103.53 o
   0   2   8      502.05      480.02      9.82 o
   1   2   8       12.14       13.98      4.11 o
   2   2   8      113.57      107.32      9.26 o
   3   2   8        8.59        3.61      8.35 o
   4   2   8       51.05       69.47     18.61 o
   5   2   8       10.42        7.56     12.63 o
   6   2   8       26.65       34.29     25.65 o
   7   2   8        1.24        1.86      9.15 o
   8   2   8        6.60        5.03     18.11 o
 -10   3   8       42.52       53.22     23.14 o
  -9   3   8        0.74        6.21     12.49 o
  -8   3   8       70.95       54.08     22.69 o
  -7   3   8      170.24      173.48     14.62 o
  -6   3   8       18.94       24.56     10.36 o
  -5   3   8       93.90       78.99      4.57 o
  -4   3   8       22.56       13.08      3.84 o
  -3   3   8       52.23       50.50      4.54 o
  -2   3   8     1972.58     2067.50     38.99 o
  -1   3   8      668.53      707.83     13.69 o
   0   3   8        6.94        1.47      4.63 o
   1   3   8       15.63       17.91      4.88 o
   2   3   8       20.91       20.09      5.53 o
   3   3   8      304.67      290.58     15.68 o
   4   3   8       12.10       27.86      8.31 o
   5   3   8       46.37       54.17     13.08 o
   6   3   8       18.95        8.60     14.10 o
   7   3   8      103.36       94.28     25.71 o
   8   3   8        0.89        5.94     22.03 o
 -10   4   8      137.49      162.27     20.52 o
  -9   4   8      467.43      475.31     25.32 o
  -8   4   8        9.49       18.63     13.89 o
  -7   4   8       79.57       65.17     14.98 o
  -6   4   8     1225.87     1200.88     19.38 o
  -5   4   8     1187.45     1211.77     21.03 o
  -4   4   8      109.82      117.01      6.02 o
  -3   4   8        3.65        1.05      4.02 o
  -2   4   8        0.58       -0.65      7.49 o
  -1   4   8       10.91       10.87     10.51 o
   0   4   8       56.60       58.99      6.36 o
   1   4   8       59.25       51.92      5.82 o
   2   4   8       88.57       82.25      6.69 o
   3   4   8      238.72      257.56     29.43 o
   4   4   8      165.88      165.45     11.60 o
   5   4   8        8.05       -1.30     19.41 o
   6   4   8        0.61       -5.84     21.69 o
   7   4   8        6.23       13.60     15.43 o
 -10   5   8      360.29      380.98     26.05 o
  -9   5   8       41.29       50.74     36.82 o
  -8   5   8        7.11        3.95     13.69 o
  -7   5   8        7.18        7.67      2.36 o
  -6   5   8     1781.26     1730.30     56.84 o
  -5   5   8      272.02      271.17      8.45 o
  -4   5   8        0.56       -1.21      5.53 o
  -3   5   8       48.12       48.64      6.36 o
  -2   5   8     1140.42     1208.19     25.43 o
  -1   5   8        4.79       14.79      7.50 o
   0   5   8       67.38       61.28     12.73 o
   1   5   8       99.05      115.99     10.66 o
   2   5   8        0.21        9.94      6.31 o
   3   5   8      576.25      606.77     21.05 o
   4   5   8       82.36       94.77     23.09 o
   5   5   8      125.81      137.10     19.64 o
   6   5   8       62.27       57.50     19.62 o
   7   5   8        0.27      -19.06     19.06 o
 -10   6   8      166.51      126.68     19.82 o
  -9   6   8        3.43        3.94     12.56 o
  -8   6   8      403.75      405.74     27.98 o
  -7   6   8      288.87      276.84     22.74 o
  -6   6   8      873.15      845.97     19.93 o
  -5   6   8        0.14        1.49      5.73 o
  -4   6   8        0.20        1.56     10.61 o
  -3   6   8      837.76      824.78     20.90 o
  -2   6   8       11.73        3.78      5.25 o
  -1   6   8      378.53      422.90     14.00 o
   0   6   8      818.98      793.68     24.11 o
   1   6   8       13.74       19.32      6.64 o
   2   6   8       26.19       19.98     11.52 o
   3   6   8      869.56      905.32     41.98 o
   4   6   8      744.72      820.15     38.53 o
   5   6   8       25.99        6.68     15.61 o
   6   6   8       58.41       48.61     15.67 o
   7   6   8        6.99       17.00     27.97 o
 -10   7   8      364.06      411.50     38.89 o
  -9   7   8        2.65        1.60     17.28 o
  -8   7   8       14.80        5.39     13.53 o
  -7   7   8      494.38      465.42     47.66 o
  -6   7   8        6.48       14.85      6.02 o
  -5   7   8      169.97      164.36      8.99 o
  -4   7   8      132.61      131.77     12.63 o
  -3   7   8       58.90       49.67      7.37 o
  -2   7   8      429.29      433.73     17.75 o
  -1   7   8      403.43      391.55     21.64 o
   0   7   8       79.06       84.21      8.48 o
   1   7   8     1029.20     1100.04     89.33 o
   2   7   8      124.12      144.25     12.44 o
   3   7   8       14.33       38.74     15.28 o
   4   7   8      152.32      177.83     27.20 o
   5   7   8      364.46      339.29     25.45 o
   6   7   8        2.46       -1.90     22.61 o
 -10   8   8       11.95      -16.35     39.18 o
  -9   8   8      145.42      145.05     24.27 o
  -8   8   8     2255.85     2223.50     58.48 o
  -7   8   8       32.36       37.30      9.84 o
  -6   8   8       25.78       18.90     13.13 o
  -5   8   8       69.15       58.90      9.99 o
  -4   8   8      586.03      589.52     18.44 o
  -3   8   8        0.41        3.82      7.60 o
  -2   8   8       93.12      115.50     12.63 o
  -1   8   8        6.99       16.03     20.12 o
   0   8   8        6.01        7.99      7.37 o
   1   8   8      162.78      162.33     11.39 o
   2   8   8       34.45       32.27     20.07 o
   3   8   8      201.38      208.58     37.58 o
   4   8   8      276.84      254.35     33.26 o
   5   8   8      130.64      115.02     33.30 o
 -10   9   8        0.55        7.69     24.17 o
  -9   9   8      158.65      114.54     22.06 o
  -8   9   8      179.35      211.47     19.17 o
  -7   9   8      261.85      290.65     18.16 o
  -6   9   8       78.71       69.09     21.58 o
  -5   9   8      140.45      145.39     13.44 o
  -4   9   8      109.69      107.78     27.57 o
  -3   9   8        4.02        0.18     15.09 o
  -2   9   8       57.47       68.21     25.05 o
  -1   9   8        2.52       -4.24     12.52 o
   0   9   8      629.21      662.36     24.47 o
   1   9   8        0.13        1.33     13.53 o
   2   9   8      138.60      148.28     38.84 o
   3   9   8       71.09       73.20     25.99 o
   4   9   8        1.74       -3.94     21.97 o
   5   9   8        9.31      -15.72     21.18 o
  -9  10   8        1.88       25.72     33.55 o
  -8  10   8      124.18      161.34     18.81 o
  -7  10   8        4.66        3.63     10.13 o
  -6  10   8       32.52       33.30     12.02 o
  -5  10   8      124.23       81.98     13.63 o
  -4  10   8        2.57        8.50     19.57 o
  -3  10   8        4.20       -3.75      9.27 o
  -2  10   8       16.40       22.66      9.83 o
  -1  10   8       80.37       66.81     10.80 o
   0  10   8        1.32        3.67      9.99 o
   1  10   8        4.10      -22.54     22.54 o
   2  10   8      109.53      153.18     22.42 o
   3  10   8       24.74       17.68     61.92 o
   4  10   8       32.82       17.70     37.32 o
  -9  11   8        5.10       50.14     15.84 o
  -8  11   8       48.29       67.85     28.82 o
  -7  11   8       51.54       34.98     18.46 o
  -6  11   8       44.39       53.02     11.19 o
  -5  11   8      100.03       75.42     15.16 o
  -4  11   8       16.01       -4.22     29.12 o
  -3  11   8       93.69       73.92     37.83 o
  -2  11   8      363.58      379.42     36.68 o
  -1  11   8      198.80      179.59     18.06 o
   0  11   8        8.42        9.95     14.08 o
   1  11   8        3.13      -17.40     17.40 o
   2  11   8       67.67      109.54     28.92 o
   3  11   8        1.72      -16.07     19.89 o
  -8  12   8       56.69       99.28     34.81 o
  -7  12   8      228.14      229.56     87.23 o
  -6  12   8      145.18      162.75     19.40 o
  -5  12   8        0.25       12.32     15.53 o
  -4  12   8       22.98       21.24     18.11 o
  -3  12   8      274.99      283.58     18.95 o
  -2  12   8       23.33       19.53     20.07 o
  -1  12   8       50.51       35.69     22.64 o
   0  12   8       20.37       15.48     24.53 o
   1  12   8      280.03      220.78     27.10 o
   2  12   8       94.06      115.06     25.99 o
  -7  13   8        1.85       18.24     37.22 o
  -6  13   8        0.08       35.67     18.42 o
  -5  13   8       17.04       -1.91     17.60 o
  -4  13   8        4.60       13.65     22.58 o
  -3  13   8       70.87      120.61     26.71 o
  -2  13   8       50.30       87.95     16.27 o
  -1  13   8        8.18       12.62     18.09 o
   0  13   8        2.18        6.51     19.09 o
   1  13   8        7.68      -30.23     30.93 o
  -6  14   8       73.09      132.31     28.58 o
  -5  14   8        5.66       -2.01     20.50 o
  -4  14   8       48.27       31.19     19.04 o
  -3  14   8       39.96       47.67     17.55 o
  -2  14   8       13.60       21.35     19.37 o
  -1  14   8       43.48       16.29     24.40 o
   0 -15   9       19.28       17.16     30.87 o
   1 -15   9       33.22       29.01     29.68 o
   2 -15   9       11.23       50.25     57.49 o
   3 -15   9       47.17       43.46     46.28 o
   4 -15   9      214.25      212.98     30.64 o
  -2 -14   9       28.88       26.13     20.38 o
  -1 -14   9      218.10      297.57     28.72 o
   0 -14   9        5.34       10.73     27.54 o
   1 -14   9        7.39        2.55     25.71 o
   2 -14   9       21.39       12.01     26.90 o
   3 -14   9        0.11       -2.79      9.39 o
   4 -14   9      110.43      113.14     31.08 o
   5 -14   9       26.42       51.93     32.34 o
   6 -14   9       10.55        5.97     32.22 o
  -3 -13   9        0.00       -4.02     17.00 o
  -2 -13   9        0.69      -15.66     15.66 o
  -1 -13   9       19.71       43.46     16.10 o
   0 -13   9       98.04      155.69     28.07 o
   1 -13   9       95.04      113.41     24.91 o
   2 -13   9       15.46        7.18     37.12 o
   3 -13   9      323.95      377.61     62.44 o
   4 -13   9        2.46       12.68     16.89 o
   5 -13   9       13.16        2.04      9.34 o
   6 -13   9      165.14      161.31     30.49 o
   7 -13   9        1.64      -11.02     21.72 o
  -4 -12   9       18.41       26.06     17.20 o
  -3 -12   9       23.39       22.03     15.19 o
  -2 -12   9        0.21       30.07     31.59 o
  -1 -12   9       98.38      107.28     15.17 o
   0 -12   9       60.94      101.40     23.24 o
   1 -12   9       39.21       51.46     15.72 o
   2 -12   9      427.02      522.00     43.37 o
   3 -12   9      152.54      165.81     21.51 o
   4 -12   9      148.71      147.49     25.50 o
   5 -12   9        6.96       25.13     19.27 o
   6 -12   9       13.88       20.43     19.52 o
   7 -12   9        0.61        3.38     19.44 o
  -5 -11   9      272.01      293.86     38.19 o
  -4 -11   9       36.79       35.80     28.12 o
  -3 -11   9        0.07      -12.12     12.12 o
  -2 -11   9        2.25       13.08     16.05 o
  -1 -11   9       18.26       16.09     13.03 o
   0 -11   9       13.35       -2.48     18.43 o
   1 -11   9       17.89        3.32     14.01 o
   2 -11   9       31.87       24.03     19.89 o
   3 -11   9       77.29       80.51     17.45 o
   4 -11   9      265.15      202.82     27.77 o
   5 -11   9        9.65       -3.93     15.36 o
   6 -11   9      184.03      198.99     21.03 o
   7 -11   9       50.95       41.55     13.88 o
   8 -11   9       20.74       13.09     19.81 o
  -6 -10   9        0.35       -9.29     25.60 o
  -5 -10   9       34.16       35.44     15.32 o
  -4 -10   9       18.24       18.03     10.71 o
  -3 -10   9      257.51      209.69     14.30 o
  -2 -10   9       30.98       27.47     10.19 o
  -1 -10   9        4.25        6.87      8.26 o
   0 -10   9        4.72        2.12     13.20 o
   1 -10   9      595.27      649.33     35.42 o
   2 -10   9       96.88      102.58     47.19 o
   3 -10   9      360.86      323.33     23.00 o
   4 -10   9       12.07       -4.48     14.23 o
   5 -10   9       14.62       45.63     22.05 o
   6 -10   9      115.19       98.33     16.25 o
   7 -10   9        8.06        1.25      8.21 o
   8 -10   9      329.33      374.60     24.48 o
  -6  -9   9       35.86       32.34     16.00 o
  -5  -9   9        9.35       19.96     12.08 o
  -4  -9   9      308.08      269.70     15.74 o
  -3  -9   9       43.60       28.52     10.87 o
  -2  -9   9        6.77        3.06     10.11 o
  -1  -9   9       66.39       74.43      8.54 o
   0  -9   9      116.93      137.03     33.50 o
   1  -9   9       40.69       36.14      7.97 o
   2  -9   9      144.01      149.08     12.52 o
   3  -9   9      318.84      301.49     25.57 o
   4  -9   9       12.53        2.22     29.07 o
   5  -9   9      657.49      612.77     20.23 o
   6  -9   9       70.63       57.56     10.26 o
   7  -9   9       57.91       50.60     14.24 o
   8  -9   9       50.44       57.18     16.62 o
  -7  -8   9        5.28       21.34     12.26 o
  -6  -8   9       30.61       44.88     13.23 o
  -5  -8   9        4.71       -5.15     13.58 o
  -4  -8   9       40.74       22.03     10.56 o
  -3  -8   9       18.03       17.97     15.64 o
  -2  -8   9       37.82       31.19      8.12 o
  -1  -8   9       15.63       24.94     22.13 o
   0  -8   9     1496.66     1577.65     36.27 o
   1  -8   9      122.47      124.17     13.73 o
   2  -8   9      586.33      648.89     28.97 o
   3  -8   9      212.42      181.06     18.21 o
   4  -8   9      429.03      425.79     41.62 o
   5  -8   9        0.22        5.03     14.59 o
   6  -8   9       70.05       64.27     12.98 o
   7  -8   9       43.17       68.18     29.17 o
   8  -8   9        1.71      -12.89     12.89 o
   9  -8   9       21.09        5.94     22.94 o
  -8  -7   9       43.49       46.82     21.85 o
  -7  -7   9        0.01        1.40     10.76 o
  -6  -7   9        1.02      -10.62     10.62 o
  -5  -7   9       42.36       36.73      9.65 o
  -4  -7   9        1.93       10.25      6.94 o
  -3  -7   9       53.92       50.67     13.13 o
  -2  -7   9       26.89       27.47      6.24 o
  -1  -7   9       38.20       32.36      6.54 o
   0  -7   9     1509.02     1625.93     78.15 o
   1  -7   9        0.41        5.77      9.00 o
   2  -7   9      160.32      167.21     10.01 o
   3  -7   9        0.98       14.85     15.09 o
   4  -7   9        0.00       10.34      8.86 o
   5  -7   9       43.72       54.84     11.64 o
   6  -7   9       22.20       16.10      8.50 o
   7  -7   9       36.70       45.93     12.76 o
   8  -7   9        2.45       -3.99     22.58 o
   9  -7   9       12.38       -9.05     15.09 o
  -8  -6   9       30.09       70.97     21.34 o
  -7  -6   9        2.22       -2.11     10.01 o
  -6  -6   9       58.94       65.43      8.50 o
  -5  -6   9        3.33        1.55      7.54 o
  -4  -6   9      219.01      223.37      8.38 o
  -3  -6   9       13.53       12.81      6.20 o
  -2  -6   9      134.82      136.09      6.94 o
  -1  -6   9      329.47      330.78     10.46 o
   0  -6   9      118.28      112.70      7.53 o
   1  -6   9       52.46       56.12      7.37 o
   2  -6   9       30.45       24.04      7.76 o
   3  -6   9      166.94      154.04     18.21 o
   4  -6   9      333.82      322.68     18.52 o
   5  -6   9      345.48      351.84     16.21 o
   6  -6   9      172.61      181.79     15.80 o
   7  -6   9       11.96        9.30     14.08 o
   8  -6   9       48.40       46.55     32.19 o
   9  -6   9        8.12       13.08     26.16 o
  -8  -5   9       18.83       38.38     15.99 o
  -7  -5   9        0.40        1.35      6.02 o
  -6  -5   9       27.89       46.60     31.74 o
  -5  -5   9        3.53        3.46      5.54 o
  -4  -5   9       20.43       18.88      8.50 o
  -3  -5   9       68.72       70.12      6.37 o
  -2  -5   9      105.54      107.13      9.86 o
  -1  -5   9       17.97       23.10      6.13 o
   0  -5   9      244.97      257.88     26.06 o
   1  -5   9       67.20       72.78      8.95 o
   2  -5   9      155.28      168.59     12.69 o
   3  -5   9      312.68      280.68     14.60 o
   4  -5   9      446.12      428.15     17.49 o
   5  -5   9      152.41      138.57     11.04 o
   6  -5   9      792.66      803.65     29.62 o
   7  -5   9       58.14       57.08     12.09 o
   8  -5   9        6.91       -4.16     12.33 o
   9  -5   9        7.23       33.30     27.06 o
  -9  -4   9        4.23      -19.97     19.97 o
  -8  -4   9        2.21       20.04     13.32 o
  -7  -4   9       44.70       41.76     14.87 o
  -6  -4   9      699.53      720.16     33.82 o
  -5  -4   9       59.50       56.73      5.46 o
  -4  -4   9      140.03      133.09      6.95 o
  -3  -4   9        0.05        0.83      3.94 o
  -2  -4   9      416.79      453.34     16.96 o
  -1  -4   9        0.04       -0.41      5.94 o
   0  -4   9      108.93      128.98     20.37 o
   1  -4   9      215.55      237.54      9.06 o
   2  -4   9      673.83      648.77     23.46 o
   3  -4   9        0.03       10.49     11.02 o
   4  -4   9      184.65      183.54     12.22 o
   5  -4   9      511.37      530.39     19.45 o
   6  -4   9      883.63      915.43     33.95 o
   7  -4   9        3.62        6.88     13.14 o
   8  -4   9        0.52       -8.67     13.14 o
   9  -4   9        0.08      -13.08     19.01 o
  -9  -3   9        0.06        2.62     11.37 o
  -8  -3   9        3.76       -7.69     15.04 o
  -7  -3   9       83.96       74.05     14.69 o
  -6  -3   9     1114.74     1119.23     37.21 o
  -5  -3   9       23.27       30.71      4.34 o
  -4  -3   9       42.13       30.82      4.34 o
  -3  -3   9       25.24       20.66      6.49 o
  -2  -3   9     1252.20     1257.08     53.86 o
  -1  -3   9      185.19      203.24     16.25 o
   0  -3   9       76.34       87.21     10.06 o
   1  -3   9       13.12       17.82      1.82 o
   2  -3   9      869.99      823.57     24.37 o
   3  -3   9      165.65      167.65     14.29 o
   4  -3   9       19.92       26.73      8.43 o
   5  -3   9     1961.06     2103.97     53.19 o
   6  -3   9       32.92       30.46      7.28 o
   7  -3   9       25.16       38.88     12.10 o
   8  -3   9       18.55       19.67     18.32 o
   9  -3   9       26.94       67.50     23.94 o
  -9  -2   9       14.29       11.86     13.12 o
  -8  -2   9       15.63        8.41     11.77 o
  -7  -2   9     1262.17     1329.49     42.55 o
  -6  -2   9       43.19       57.81     12.22 o
  -5  -2   9       18.18       16.68      5.48 o
  -4  -2   9       17.25       20.97      3.89 o
  -3  -2   9      485.66      516.09      9.02 o
  -2  -2   9      363.45      374.93      7.40 o
  -1  -2   9       21.29       30.38      9.56 o
   0  -2   9      686.52      664.39     17.12 o
   1  -2   9      422.17      424.63     13.19 o
   2  -2   9       70.78       49.40      6.24 o
   3  -2   9       15.57       20.54     17.05 o
   4  -2   9      346.66      328.06     18.11 o
   5  -2   9      442.53      471.93     18.07 o
   6  -2   9      365.34      402.71     27.88 o
   7  -2   9       70.50       71.00     14.26 o
   8  -2   9       11.90      -15.59     21.63 o
   9  -2   9        4.25      -24.95     24.95 o
 -10  -1   9       10.23       47.38     26.16 o
  -9  -1   9       28.11       23.44     17.21 o
  -8  -1   9       44.46       43.05     26.66 o
  -7  -1   9      347.35      335.65     19.49 o
  -6  -1   9      134.00      140.26     13.56 o
  -5  -1   9       10.43       12.23      2.36 o
  -4  -1   9       66.12       55.83      8.50 o
  -3  -1   9     2111.13     2274.34     30.00 o
  -2  -1   9      553.94      592.54     20.09 o
  -1  -1   9       29.70       38.14      8.00 o
   0  -1   9     1490.80     1547.77     22.95 o
   1  -1   9       16.92        7.38      5.53 o
   2  -1   9      515.50      514.05     15.45 o
   3  -1   9        4.16       -3.42      9.00 o
   4  -1   9      484.26      498.45     17.89 o
   5  -1   9      179.27      163.45     19.48 o
   6  -1   9      434.60      463.45     28.50 o
   7  -1   9      191.17      211.48     35.82 o
   8  -1   9      218.96      183.10     52.52 o
 -10   0   9       13.87      -17.00     21.93 o
  -9   0   9        0.40      -15.68     15.68 o
  -8   0   9       34.80       26.82     13.06 o
  -7   0   9       93.76       77.32     12.97 o
  -6   0   9      234.94      200.46     14.41 o
  -5   0   9      128.58      139.74      4.50 o
  -4   0   9      455.03      427.52     19.02 o
  -3   0   9      110.76       89.67      4.23 o
  -2   0   9       46.45       47.71      3.33 o
  -1   0   9      246.25      223.58      8.05 o
   0   0   9      295.93      315.62      8.75 o
   1   0   9      121.68      113.95      9.01 o
   2   0   9      107.28       97.12     33.05 o
   3   0   9      392.98      401.57     17.51 o
   4   0   9       71.00       65.39      8.59 o
   5   0   9        4.78       -2.12      9.29 o
   6   0   9      340.71      343.25     23.45 o
   7   0   9       89.26       89.09     13.87 o
   8   0   9       96.86       66.10     42.41 o
 -10   1   9       21.41      -13.98     26.16 o
  -9   1   9        9.15       -3.02     19.11 o
  -8   1   9      291.41      274.09     20.76 o
  -7   1   9      132.58      108.37     14.14 o
  -6   1   9      325.94      298.68     20.33 o
  -5   1   9        0.23       -2.13      2.13 o
  -4   1   9       23.10       24.46      3.49 o
  -3   1   9      182.20      176.40     12.58 o
  -2   1   9      120.51      117.57     10.06 o
  -1   1   9     2416.16     2524.69     32.22 o
   0   1   9      115.41      125.89     13.23 o
   1   1   9       31.13       25.38      5.03 o
   2   1   9      164.01      151.54      6.73 o
   3   1   9      384.40      475.23     21.14 o
   4   1   9       57.44       44.57      9.30 o
   5   1   9        4.44       15.96     10.97 o
   6   1   9        3.22       12.98     42.80 o
   7   1   9      571.17      603.18     28.74 o
   8   1   9      494.38      498.76     38.24 o
 -10   2   9        1.99      -14.99     21.13 o
  -9   2   9      243.15      215.73     23.34 o
  -8   2   9       54.49       64.73     14.58 o
  -7   2   9        0.01        1.42      9.00 o
  -6   2   9      191.68      187.91     14.11 o
  -5   2   9        0.27       -5.03      5.03 o
  -4   2   9      133.94      144.48      5.65 o
  -3   2   9        5.77        9.01      4.30 o
  -2   2   9     1086.67     1175.31     15.69 o
  -1   2   9      987.85     1037.44     19.49 o
   0   2   9       58.88       54.34      6.99 o
   1   2   9        1.95       -0.68      4.02 o
   2   2   9      944.23      957.99     29.08 o
   3   2   9      693.59      767.36     70.42 o
   4   2   9      190.60      201.98     26.26 o
   5   2   9        3.29      -12.02     12.72 o
   6   2   9       15.35        5.34     13.93 o
   7   2   9      798.34      749.96     34.12 o
   8   2   9        6.06        3.02     21.23 o
 -10   3   9        4.87       20.02     22.94 o
  -9   3   9       91.42      118.25     19.07 o
  -8   3   9        4.79        3.78     17.00 o
  -7   3   9        3.70      -13.28     13.28 o
  -6   3   9        3.59        4.53      2.13 o
  -5   3   9      114.85      127.06      9.26 o
  -4   3   9        9.81       16.34      3.89 o
  -3   3   9       18.48        9.92      5.99 o
  -2   3   9     1676.03     1679.23     26.01 o
  -1   3   9       47.98       40.73      6.44 o
   0   3   9        9.58        7.60      5.53 o
   1   3   9      158.02      168.57      8.96 o
   2   3   9        7.21        8.37      6.04 o
   3   3   9      138.45      150.62     10.65 o
   4   3   9       93.02       91.11     16.65 o
   5   3   9       10.01       -1.79     20.98 o
   6   3   9       77.57       62.14     21.58 o
   7   3   9        0.93       47.55     34.10 o
 -10   4   9      321.42      310.40     27.08 o
  -9   4   9       44.47       51.56     15.36 o
  -8   4   9       59.62       57.39     14.31 o
  -7   4   9       11.95       15.34     14.64 o
  -6   4   9      155.83      136.75      7.04 o
  -5   4   9      550.11      526.19     12.35 o
  -4   4   9      165.63      162.90     17.61 o
  -3   4   9        5.86        9.62      8.55 o
  -2   4   9      176.23      173.84      9.65 o
  -1   4   9        1.03        8.29      6.03 o
   0   4   9       95.48       87.81      6.99 o
   1   4   9      731.59      764.97     26.48 o
   2   4   9        9.28        8.65      6.98 o
   3   4   9       48.94       53.43     13.03 o
   4   4   9        0.19       -3.31     10.85 o
   5   4   9       49.09       57.84     15.92 o
   6   4   9        3.21        7.50     17.45 o
   7   4   9        6.99        5.85     52.71 o
 -10   5   9        8.03        1.93     19.06 o
  -9   5   9      621.75      749.00     32.09 o
  -8   5   9        2.04      -13.32     16.63 o
  -7   5   9        2.59        2.62      3.35 o
  -6   5   9     1230.74     1191.98     20.86 o
  -5   5   9      469.82      436.46     12.43 o
  -4   5   9       64.34       74.14     15.95 o
  -3   5   9      867.69      810.13     64.25 o
  -2   5   9      137.96      116.74     30.84 o
  -1   5   9        0.38       -3.69      6.36 o
   0   5   9      788.65      812.33     28.80 o
   1   5   9      282.74      298.54     10.74 o
   2   5   9      240.56      311.75     12.84 o
   3   5   9      303.74      308.61     16.95 o
   4   5   9       45.97       81.03     24.09 o
   5   5   9       19.26       57.83     22.76 o
   6   5   9       25.21       -1.82     26.16 o
   7   5   9       15.17       10.81     15.95 o
 -10   6   9      156.26      219.19     33.43 o
  -9   6   9      104.74       51.47     57.40 o
  -8   6   9       59.23       97.98     18.15 o
  -7   6   9       77.04       78.27      9.96 o
  -6   6   9      202.95      181.44     11.02 o
  -5   6   9       89.26       95.84      8.00 o
  -4   6   9      270.71      272.74     12.19 o
  -3   6   9      440.62      419.78     20.23 o
  -2   6   9       45.71       44.92      7.64 o
  -1   6   9      776.64      800.87     76.27 o
   0   6   9      376.66      345.81     14.64 o
   1   6   9       25.13        9.37      6.48 o
   2   6   9       87.67       96.45      8.72 o
   3   6   9      343.15      381.19     25.35 o
   4   6   9     1063.41     1082.29     70.08 o
   5   6   9       50.91       24.55     25.11 o
   6   6   9       16.75       37.12     27.25 o
 -10   7   9        0.33       50.38     25.04 o
  -9   7   9       52.75      131.72     27.67 o
  -8   7   9      292.57      323.58     16.62 o
  -7   7   9       45.50       53.63     10.23 o
  -6   7   9        0.30       -0.59      5.82 o
  -5   7   9        7.53       17.60      8.50 o
  -4   7   9      149.51      158.74     11.97 o
  -3   7   9      233.75      195.83     29.23 o
  -2   7   9      107.66       95.38     10.57 o
  -1   7   9     1321.27     1402.91     29.05 o
   0   7   9     1057.19     1110.74     71.75 o
   1   7   9     1550.43     1632.15    100.85 o
   2   7   9      206.68      229.82     21.70 o
   3   7   9        2.73      -22.20     22.20 o
   4   7   9       31.62       -2.78     17.04 o
   5   7   9      101.84      144.27     20.75 o
   6   7   9        5.97       13.01     18.56 o
 -10   8   9       24.73       47.47     25.28 o
  -9   8   9        1.11        2.56     17.48 o
  -8   8   9        2.42       -1.86     22.53 o
  -7   8   9        4.48       10.26     10.47 o
  -6   8   9       37.22       42.24     14.74 o
  -5   8   9      284.22      282.77     24.80 o
  -4   8   9      629.07      606.01     19.31 o
  -3   8   9      204.74      195.76     17.86 o
  -2   8   9      378.50      382.53     19.02 o
  -1   8   9        3.94        4.73      9.56 o
   0   8   9      312.30      323.97     14.33 o
   1   8   9       69.37       50.08     12.88 o
   2   8   9        3.62       31.19     21.96 o
   3   8   9      256.05      206.79     57.96 o
   4   8   9       36.35       11.88     19.19 o
   5   8   9        0.17      -19.51     19.51 o
  -9   9   9        3.56       38.76     31.59 o
  -8   9   9        6.88       20.78     23.79 o
  -7   9   9       30.61       15.09     17.05 o
  -6   9   9        4.72        9.26      7.38 o
  -5   9   9      123.10       92.33     11.68 o
  -4   9   9        0.22      -13.20     21.53 o
  -3   9   9      159.18      138.41     22.94 o
  -2   9   9      340.00      348.32     18.55 o
  -1   9   9       28.25       17.40      9.89 o
   0   9   9     1223.34     1293.84     54.28 o
   1   9   9        2.67        0.57     12.63 o
   2   9   9        1.53      -16.84     24.10 o
   3   9   9       23.20       10.21     30.58 o
   4   9   9        9.62      -19.94     20.51 o
  -9  10   9       52.24       25.36     29.68 o
  -8  10   9      377.54      401.91     23.62 o
  -7  10   9       21.26       17.93     15.02 o
  -6  10   9       29.46       45.15     22.58 o
  -5  10   9        0.86        3.02      9.50 o
  -4  10   9        0.00        1.58      9.75 o
  -3  10   9       22.98       13.34      9.70 o
  -2  10   9       28.42       33.66     12.58 o
  -1  10   9      246.12      132.51     19.62 o
   0  10   9        9.22       15.22     11.32 o
   1  10   9       15.08       -3.05     22.99 o
   2  10   9       35.98       52.92     27.41 o
   3  10   9        0.69        4.29     28.54 o
   4  10   9        7.96      -11.42     22.39 o
  -8  11   9       16.85       26.62     27.66 o
  -7  11   9        5.00       15.10     17.53 o
  -6  11   9        7.91        4.90     20.35 o
  -5  11   9       61.21       53.99     14.03 o
  -4  11   9        0.66      -10.12     12.58 o
  -3  11   9       35.93       25.66     18.61 o
  -2  11   9       13.87       17.26     12.60 o
  -1  11   9       76.02       83.17     33.80 o
   0  11   9        0.13       10.10     17.16 o
   1  11   9       81.90      108.35     27.70 o
   2  11   9        7.17      -14.03     29.33 o
   3  11   9        1.91      -15.53     51.71 o
  -8  12   9       13.77        8.59     30.23 o
  -7  12   9      198.58      246.79     74.15 o
  -6  12   9      152.74      168.52     28.64 o
  -5  12   9       10.30      -14.85     14.85 o
  -4  12   9       23.55       32.58     13.73 o
  -3  12   9       10.88       15.49     13.01 o
  -2  12   9      432.95      441.47     39.55 o
  -1  12   9        7.27        0.80     19.11 o
   0  12   9        0.23       34.49     26.76 o
   1  12   9      132.01      106.84     23.03 o
   2  12   9       50.73       92.23     30.28 o
  -7  13   9        3.01       23.14     24.08 o
  -6  13   9      119.93      220.15     26.31 o
  -5  13   9        0.11       24.91     23.74 o
  -4  13   9        2.41        0.28     13.50 o
  -3  13   9       84.47      117.00     21.78 o
  -2  13   9      104.27      145.46     23.69 o
  -1  13   9       62.01       48.65     20.48 o
   0  13   9       71.52       62.35     31.59 o
  -5  14   9        3.38       -3.03     30.12 o
  -4  14   9       19.88       35.51     33.15 o
  -3  14   9       48.96       75.22     17.73 o
  -2  14   9        0.01      -28.30     28.30 o
   1 -15  10       19.80       63.88     24.97 o
   2 -15  10        0.68       26.75     52.81 o
   3 -15  10      284.23      303.73     63.74 o
  -1 -14  10      159.52      208.07     52.02 o
   0 -14  10        0.28       26.24     36.72 o
   1 -14  10       16.62        8.56     23.19 o
   2 -14  10       68.55       83.55     26.46 o
   3 -14  10     1262.51     1298.88     67.07 o
   4 -14  10      154.35      151.63     24.82 o
   5 -14  10       14.12      -13.59     22.36 o
  -3 -13  10        0.09        1.01     20.32 o
  -2 -13  10        5.11       -3.99     20.44 o
  -1 -13  10       47.69       41.76     16.64 o
   0 -13  10       39.97       37.76     17.97 o
   1 -13  10        7.21       14.42     25.24 o
   2 -13  10        1.20        2.37     20.01 o
   3 -13  10      651.68      699.30     40.91 o
   4 -13  10        5.13       16.82     19.51 o
   5 -13  10       21.41       16.66     29.16 o
   6 -13  10       11.00       39.08     31.94 o
  -4 -12  10        6.17       20.02     24.14 o
  -3 -12  10       40.79       19.11     19.11 o
  -2 -12  10       25.72       16.72     23.59 o
  -1 -12  10       24.20       26.55     20.17 o
   0 -12  10       36.47       40.53     20.77 o
   1 -12  10        0.04       -0.32     44.57 o
   2 -12  10      201.33      191.36     28.07 o
   3 -12  10      218.91      247.48     29.28 o
   4 -12  10       47.49       41.89     48.84 o
   5 -12  10       17.98      -11.97     34.66 o
   6 -12  10      124.32      194.25     34.66 o
   7 -12  10        1.68       18.63     18.16 o
  -5 -11  10       24.42       31.22     19.55 o
  -4 -11  10        9.45       10.35     14.05 o
  -3 -11  10        7.08        9.85     12.47 o
  -2 -11  10       80.17       94.48     13.08 o
  -1 -11  10      135.53      112.70     18.36 o
   0 -11  10       74.80       84.57     42.20 o
   1 -11  10       96.79      121.02     20.17 o
   2 -11  10       92.96      106.25     19.12 o
   3 -11  10       39.87       65.80     18.20 o
   4 -11  10       25.54        9.61     21.75 o
   5 -11  10      228.50      246.56     30.27 o
   6 -11  10       52.76       84.20     21.18 o
   7 -11  10       15.55       11.17     15.89 o
  -5 -10  10        4.09        6.32     14.54 o
  -4 -10  10        0.18       14.65     11.89 o
  -3 -10  10       69.73       71.68     13.93 o
  -2 -10  10        0.00       -7.15      9.51 o
  -1 -10  10        6.09       -4.55     13.15 o
   0 -10  10      347.06      341.95     22.11 o
   1 -10  10     1261.92     1216.24     48.80 o
   2 -10  10      191.66      203.89     20.47 o
   3 -10  10        0.03        2.41     15.32 o
   4 -10  10        6.07        1.56      9.17 o
   5 -10  10       28.61       51.30     16.47 o
   6 -10  10       29.09       17.24     19.16 o
   7 -10  10        7.39      -14.23     16.87 o
   8 -10  10      108.11      132.44     23.12 o
  -6  -9  10       15.14       -5.96     14.71 o
  -5  -9  10        9.47      -13.51     13.51 o
  -4  -9  10        2.57        3.79     14.08 o
  -3  -9  10        2.74        7.89     10.34 o
  -2  -9  10        0.01       -2.00      8.39 o
  -1  -9  10      133.76      143.69     13.72 o
   0  -9  10      307.41      292.28     22.09 o
   1  -9  10      712.27      776.65     77.01 o
   2  -9  10      216.48      288.21     48.95 o
   3  -9  10       24.33       24.14     19.10 o
   4  -9  10       29.21       78.99     19.09 o
   5  -9  10       34.12       30.61     10.26 o
   6  -9  10        5.34       23.67     14.56 o
   7  -9  10        5.72       12.99     12.52 o
   8  -9  10       55.15       61.35     27.68 o
  -7  -8  10       38.58       49.75     27.14 o
  -6  -8  10        8.81       14.55     13.10 o
  -5  -8  10       10.26       12.07      9.90 o
  -4  -8  10      119.16      102.25     18.21 o
  -3  -8  10       37.20       47.37     10.67 o
  -2  -8  10       81.83      108.45      9.28 o
  -1  -8  10        4.24       -3.65     13.03 o
   0  -8  10     1325.84     1268.17     43.17 o
   1  -8  10        3.03        0.76     20.67 o
   2  -8  10      542.31      535.37     26.44 o
   3  -8  10       76.04       69.38      7.39 o
   4  -8  10       12.08       -0.68      6.60 o
   5  -8  10        1.83       10.95     12.02 o
   6  -8  10       25.04       20.19     10.43 o
   7  -8  10        2.74       -0.34     10.11 o
   8  -8  10       57.52       28.21     26.64 o
  -7  -7  10       20.54       29.34     18.71 o
  -6  -7  10        6.17       -7.86     12.17 o
  -5  -7  10       87.75      100.94     14.24 o
  -4  -7  10     1137.65     1104.98     26.85 o
  -3  -7  10      193.87      206.12     16.60 o
  -2  -7  10       20.62       11.80      9.61 o
  -1  -7  10      537.94      559.60     73.78 o
   0  -7  10       86.00      103.39     11.08 o
   1  -7  10       54.89       59.25     10.22 o
   2  -7  10     1277.39     1343.29     62.31 o
   3  -7  10      163.37      153.69     21.38 o
   4  -7  10        7.91       23.35     15.44 o
   5  -7  10       28.08       26.82     14.59 o
   6  -7  10       22.92       14.93      9.39 o
   7  -7  10       23.67       39.13     10.68 o
   8  -7  10        4.83       27.95     17.38 o
  -8  -6  10       72.35       36.32     24.34 o
  -7  -6  10        0.01        8.36      7.70 o
  -6  -6  10       10.16       20.04      9.31 o
  -5  -6  10       96.06       83.96     16.95 o
  -4  -6  10     1364.64     1367.60     47.95 o
  -3  -6  10       16.15       18.01      7.05 o
  -2  -6  10       90.33       89.79     21.13 o
  -1  -6  10        0.13        4.50      7.15 o
   0  -6  10      303.74      300.09     11.89 o
   1  -6  10      137.93      131.13     20.98 o
   2  -6  10      206.99      216.51     11.57 o
   3  -6  10        4.36        7.62      7.54 o
   4  -6  10       63.77       60.21      9.56 o
   5  -6  10      106.20      126.38     18.36 o
   6  -6  10       54.64       39.54     12.69 o
   7  -6  10        1.44        6.55     11.47 o
   8  -6  10       31.45       82.17     23.74 o
  -8  -5  10       16.01        3.29     15.24 o
  -7  -5  10       10.91        3.99      7.19 o
  -6  -5  10      184.24      179.60     12.06 o
  -5  -5  10      164.67      142.49      9.07 o
  -4  -5  10      163.08      170.26      8.36 o
  -3  -5  10       30.19       19.78      6.26 o
  -2  -5  10       37.43       33.30      5.69 o
  -1  -5  10       32.22       43.57      6.94 o
   0  -5  10        5.28       10.63      6.61 o
   1  -5  10      247.67      242.53     11.86 o
   2  -5  10       35.45       33.72     11.20 o
   3  -5  10      412.49      405.37     13.99 o
   4  -5  10       95.35      108.41      7.89 o
   5  -5  10      310.95      305.51     22.59 o
   6  -5  10      112.84       93.22     22.06 o
   7  -5  10       50.31       43.72     13.26 o
   8  -5  10       61.97       79.60     19.44 o
  -9  -4  10        9.49       -0.06     44.26 o
  -8  -4  10       16.97       11.33     18.11 o
  -7  -4  10        6.40        9.18     29.22 o
  -6  -4  10      196.12      205.00     12.38 o
  -5  -4  10      167.76      172.10      8.38 o
  -4  -4  10       20.02       13.55      5.99 o
  -3  -4  10      107.60       86.84      9.21 o
  -2  -4  10      654.31      644.73     13.54 o
  -1  -4  10      225.06      216.94      8.49 o
   0  -4  10      137.86      138.58      8.07 o
   1  -4  10      331.46      341.07     12.83 o
   2  -4  10       48.56       40.74      4.43 o
   3  -4  10      635.48      627.99     19.08 o
   4  -4  10        2.10       20.21      8.67 o
   5  -4  10     1905.78     1971.75    101.09 o
   6  -4  10      180.56      166.52     32.35 o
   7  -4  10       45.36       52.75     15.80 o
   8  -4  10        0.35       10.21     15.18 o
  -9  -3  10        4.02       18.39     20.07 o
  -8  -3  10       65.73       79.91     15.90 o
  -7  -3  10      218.94      231.89     18.09 o
  -6  -3  10      573.53      629.51     21.59 o
  -5  -3  10        8.91       12.32      4.61 o
  -4  -3  10       56.33       65.44      7.85 o
  -3  -3  10      112.33      112.43      6.15 o
  -2  -3  10      272.52      271.83      8.49 o
  -1  -3  10      352.36      376.07     19.12 o
   0  -3  10        2.95        8.65      3.35 o
   1  -3  10      204.20      202.05     12.83 o
   2  -3  10       15.90        8.82     14.13 o
   3  -3  10      213.36      206.78     12.35 o
   4  -3  10      257.07      254.46     15.29 o
   5  -3  10       83.91      114.30     20.54 o
   6  -3  10      102.54       92.90     19.97 o
   7  -3  10        8.19       19.71     21.76 o
   8  -3  10        0.19       10.34     31.08 o
  -9  -2  10       47.95       14.62     17.97 o
  -8  -2  10        8.57        4.99     13.52 o
  -7  -2  10      756.59      765.47     46.16 o
  -6  -2  10      177.79      160.50      4.80 o
  -5  -2  10        9.98       14.80      3.55 o
  -4  -2  10      124.06      118.86      7.95 o
  -3  -2  10      947.23      963.47     23.72 o
  -2  -2  10      271.26      245.44      7.45 o
  -1  -2  10        4.88        8.31      3.35 o
   0  -2  10        3.61        5.25      7.49 o
   1  -2  10       86.98       97.22      9.56 o
   2  -2  10     1195.74     1229.62     31.27 o
   3  -2  10        1.27        4.39      8.30 o
   4  -2  10        4.96        5.71      7.64 o
   5  -2  10      144.20      172.89     35.31 o
   6  -2  10        3.72       14.82     14.54 o
   7  -2  10       28.85       33.72     21.73 o
   8  -2  10        7.06       15.14     17.94 o
  -9  -1  10       11.96       17.07     15.51 o
  -8  -1  10      113.32      125.02     27.06 o
  -7  -1  10      159.87      148.37     28.52 o
  -6  -1  10       14.77        7.12     11.71 o
  -5  -1  10       38.96       38.63      4.90 o
  -4  -1  10       32.07       24.90      4.54 o
  -3  -1  10     1053.68     1139.91     18.91 o
  -2  -1  10        1.37        0.83      3.94 o
  -1  -1  10      144.04      153.84      6.23 o
   0  -1  10       36.76       32.72      5.69 o
   1  -1  10       83.34       91.31      7.07 o
   2  -1  10       55.32       53.83      9.09 o
   3  -1  10      213.15      193.56     20.07 o
   4  -1  10      595.04      605.42     18.85 o
   5  -1  10      239.27      219.99     18.21 o
   6  -1  10       35.96       68.95     20.59 o
   7  -1  10       13.06       43.66     22.76 o
   8  -1  10      126.46      137.88     39.74 o
 -10   0  10        2.35      -13.08     27.06 o
  -9   0  10        5.44       -2.67     15.41 o
  -8   0  10      204.48      178.29     19.47 o
  -7   0  10       73.89       79.04     20.62 o
  -6   0  10        1.07       19.16     11.04 o
  -5   0  10      102.87       94.58      5.94 o
  -4   0  10        0.00       -0.35      7.54 o
  -3   0  10       45.30       42.30      9.51 o
  -2   0  10       61.75       64.34      6.49 o
  -1   0  10      365.95      391.20     14.95 o
   0   0  10       13.65       13.53      4.27 o
   1   0  10       91.02       88.45     10.51 o
   2   0  10        0.03       -2.90      6.69 o
   3   0  10       94.04       89.79      9.54 o
   4   0  10      359.65      399.98     17.08 o
   5   0  10      452.04      479.33     45.59 o
   6   0  10       21.86       24.16     15.54 o
   7   0  10       16.78        1.05     15.11 o
   8   0  10       29.82       52.47     16.64 o
 -10   1  10       52.19       13.08     24.04 o
  -9   1  10       12.44       12.17     23.24 o
  -8   1  10        0.17       -6.59     12.76 o
  -7   1  10       26.06       47.04     17.66 o
  -6   1  10       29.09       35.72      9.19 o
  -5   1  10      205.19      185.50     13.43 o
  -4   1  10        0.61        4.17      3.82 o
  -3   1  10       15.73       23.52      4.51 o
  -2   1  10        9.76        3.19      4.09 o
  -1   1  10      408.12      400.86      9.14 o
   0   1  10       82.71       70.93      3.90 o
   1   1  10      190.21      184.34     10.31 o
   2   1  10        9.89       19.42     21.23 o
   3   1  10       65.70       68.05     10.05 o
   4   1  10        0.09        1.80      8.79 o
   5   1  10      116.00      123.91     21.08 o
   6   1  10       76.26       74.48     22.73 o
   7   1  10      162.58      165.25     50.71 o
   8   1  10        8.20        0.00     10.06 o
 -10   2  10        0.73       -5.94     24.04 o
  -9   2  10       53.06       95.47     26.06 o
  -8   2  10       33.47       12.80     15.24 o
  -7   2  10        7.80       25.33     12.03 o
  -6   2  10       26.16       25.60      2.03 o
  -5   2  10      319.25      323.83      8.44 o
  -4   2  10        5.48        5.48      4.34 o
  -3   2  10      165.31      160.32     17.51 o
  -2   2  10      524.33      555.90     14.24 o
  -1   2  10      527.79      531.40     20.54 o
   0   2  10        5.48       -5.28      5.28 o
   1   2  10      302.02      295.99     20.73 o
   2   2  10      951.73      974.26     54.78 o
   3   2  10      122.16      129.38     10.07 o
   4   2  10      111.63      120.21     13.44 o
   5   2  10        0.22       13.05     28.12 o
   6   2  10      214.65      203.51     47.89 o
   7   2  10       41.47       42.92     25.75 o
 -10   3  10      100.59       31.19     25.15 o
  -9   3  10      189.55      184.81     41.00 o
  -8   3  10       31.33       24.70     31.69 o
  -7   3  10        0.77        1.51     11.57 o
  -6   3  10      236.25      233.40     22.64 o
  -5   3  10      214.40      229.73      7.12 o
  -4   3  10      369.98      347.19     14.14 o
  -3   3  10       29.12       27.61      5.56 o
  -2   3  10       69.77       60.46      6.49 o
  -1   3  10       46.23       67.94      7.95 o
   0   3  10      235.06      245.49     14.79 o
   1   3  10       71.61       70.37      7.57 o
   2   3  10       67.65       73.72      7.54 o
   3   3  10      373.97      386.85     15.41 o
   4   3  10        8.41       21.04     15.65 o
   5   3  10        2.91       -3.50     14.90 o
   6   3  10        6.61       20.43     25.49 o
   7   3  10       37.85       18.04     15.01 o
 -10   4  10       55.54       58.10     22.37 o
  -9   4  10       15.22       48.58     21.04 o
  -8   4  10       45.38       30.92     24.19 o
  -7   4  10       22.96       24.23     19.13 o
  -6   4  10        0.92        0.62      5.24 o
  -5   4  10      107.25      104.33      7.53 o
  -4   4  10      403.68      399.80     22.64 o
  -3   4  10        6.68        4.39      5.33 o
  -2   4  10      907.97      902.33     24.69 o
  -1   4  10      406.17      396.69     13.06 o
   0   4  10       77.88       72.07      7.82 o
   1   4  10      417.49      455.37     14.27 o
   2   4  10      134.96      162.59     10.31 o
   3   4  10       16.55       31.18     21.23 o
   4   4  10        5.33       18.17     20.82 o
   5   4  10        8.08        4.86     22.39 o
   6   4  10        1.81       11.41     17.58 o
   7   4  10        5.13        5.22     20.43 o
 -10   5  10      211.57      252.00     65.70 o
  -9   5  10       32.26       -6.32     14.54 o
  -8   5  10        0.01       17.15     22.02 o
  -7   5  10       11.42       15.72     21.73 o
  -6   5  10       15.51       22.42      5.28 o
  -5   5  10      247.74      265.31     16.45 o
  -4   5  10       57.38       61.54      6.19 o
  -3   5  10      955.19      956.74     24.30 o
  -2   5  10      188.55      162.06     11.62 o
  -1   5  10       68.64       55.47     10.66 o
   0   5  10        9.85       11.21      7.77 o
   1   5  10      693.72      745.47     21.59 o
   2   5  10       75.15       77.00     14.08 o
   3   5  10       10.32       27.59     20.58 o
   4   5  10      225.79      252.55     23.19 o
   5   5  10        9.85        7.13     17.78 o
   6   5  10       31.87       31.84     24.70 o
 -10   6  10        4.81        8.26     25.05 o
  -9   6  10       32.60        6.39     20.43 o
  -8   6  10       56.08       45.99     24.30 o
  -7   6  10       35.11       39.90     16.15 o
  -6   6  10        5.49        2.49     10.11 o
  -5   6  10      106.47      115.44     19.12 o
  -4   6  10        5.40       -2.59     10.06 o
  -3   6  10      310.23      318.14     14.19 o
  -2   6  10       78.72       82.87     10.25 o
  -1   6  10      660.05      634.30     20.78 o
   0   6  10      552.95      553.21     18.02 o
   1   6  10      956.57     1034.00     24.94 o
   2   6  10       20.08       17.75     13.90 o
   3   6  10      324.96      301.11     23.68 o
   4   6  10      153.68      153.96     41.80 o
   5   6  10        0.00        5.41     20.07 o
   6   6  10       41.38       25.69     20.44 o
 -10   7  10      309.54      312.63     35.88 o
  -9   7  10        0.67      -27.66     27.66 o
  -8   7  10       37.69       24.09     11.47 o
  -7   7  10      113.58      116.60     11.73 o
  -6   7  10       27.61       30.16      7.29 o
  -5   7  10       84.81       93.34      8.43 o
  -4   7  10      405.23      428.55     15.79 o
  -3   7  10        5.22        1.45      8.77 o
  -2   7  10       13.53       16.99     11.85 o
  -1   7  10       24.23       15.51      9.86 o
   0   7  10       62.09       52.65      9.23 o
   1   7  10      361.30      377.47     36.68 o
   2   7  10      150.19      157.62     18.82 o
   3   7  10      119.76      104.62     20.34 o
   4   7  10      245.56      255.37     34.01 o
   5   7  10      114.32       84.99     32.45 o
  -9   8  10        8.78       -3.96     26.67 o
  -8   8  10      113.38      120.99     35.01 o
  -7   8  10       11.13        8.19      9.05 o
  -6   8  10       37.13       42.55      9.85 o
  -5   8  10       40.69       35.86      9.89 o
  -4   8  10        0.05       -2.72      9.96 o
  -3   8  10       13.15       17.43     17.60 o
  -2   8  10       12.72        4.99     14.59 o
  -1   8  10      119.23      109.50     21.28 o
   0   8  10       87.31      111.82     13.90 o
   1   8  10      251.25      254.21     14.47 o
   2   8  10        0.15       -2.98     14.54 o
   3   8  10       16.03       39.33     27.06 o
   4   8  10        8.84       12.88     27.57 o
  -9   9  10        7.92       33.63     31.24 o
  -8   9  10      218.97      178.27     16.79 o
  -7   9  10       23.24       13.82     13.79 o
  -6   9  10       33.07       47.54     11.64 o
  -5   9  10       22.40       14.75     12.31 o
  -4   9  10       20.99        6.69     11.68 o
  -3   9  10      208.51      178.91     23.29 o
  -2   9  10        1.98        7.08     13.58 o
  -1   9  10      321.86      305.00     20.47 o
   0   9  10      677.51      621.15     27.48 o
   1   9  10        6.02        1.35     13.03 o
   2   9  10        5.11        9.50     17.06 o
   3   9  10        2.90      -19.78     19.78 o
   4   9  10        8.30      -10.94     30.66 o
  -9  10  10      105.72      136.87     28.49 o
  -8  10  10      183.21      227.83     19.31 o
  -7  10  10       12.54       14.99     14.63 o
  -6  10  10        0.47       -1.38     13.29 o
  -5  10  10       47.19       37.44     16.60 o
  -4  10  10      409.60      322.64     41.01 o
  -3  10  10      260.06      237.71     17.55 o
  -2  10  10       68.18       55.83     15.73 o
  -1  10  10       58.54       52.04     13.18 o
   0  10  10       87.97      108.85     16.37 o
   1  10  10       13.70       25.67     19.07 o
   2  10  10        6.35       18.23     19.40 o
   3  10  10        0.07        6.94     22.62 o
  -8  11  10       84.30       69.04     39.79 o
  -7  11  10        4.55       -0.55     15.59 o
  -6  11  10       22.70       -1.75     37.62 o
  -5  11  10       71.77       59.76     13.53 o
  -4  11  10        1.83       32.90     16.12 o
  -3  11  10        2.86        7.45     16.21 o
  -2  11  10       58.18       66.56     13.94 o
  -1  11  10        0.27       13.99     13.22 o
   0  11  10        4.69       -1.23     31.59 o
   1  11  10       12.57       24.13     19.04 o
   2  11  10       48.39       24.19     53.37 o
  -7  12  10       14.27       30.06     37.27 o
  -6  12  10       20.17       51.94     40.54 o
  -5  12  10        1.22        3.66      9.57 o
  -4  12  10        3.52      -13.47     13.47 o
  -3  12  10      432.64      536.64     47.80 o
  -2  12  10        0.03        9.37     20.07 o
  -1  12  10        6.78       22.88     19.46 o
   0  12  10        1.61        5.28     19.69 o
   1  12  10        8.68      -31.71     31.71 o
  -6  13  10       74.05      137.16     68.96 o
  -5  13  10        5.99       13.46     23.41 o
  -4  13  10      192.67      228.43     21.95 o
  -3  13  10      312.49      281.41     37.99 o
  -2  13  10      175.11      175.13     28.46 o
  -1  13  10      104.35      110.09     31.75 o
   0 -14  11       83.93       63.55     20.13 o
   1 -14  11       84.57       83.37     17.65 o
   2 -14  11       43.39       48.89     44.16 o
   3 -14  11      138.07      150.04     27.74 o
   4 -14  11       26.85       42.48     25.90 o
  -2 -13  11       28.00       29.93     22.00 o
  -1 -13  11      182.55      203.16     33.76 o
   0 -13  11        4.70       -1.98      9.39 o
   1 -13  11       57.30       48.55     27.26 o
   2 -13  11        8.10       37.60     39.23 o
   3 -13  11       69.33       47.06     21.58 o
   4 -13  11       88.73       59.73     63.88 o
   5 -13  11        2.45       62.36     22.67 o
  -3 -12  11       12.30       13.08     21.13 o
  -2 -12  11        0.11      -14.44     19.66 o
  -1 -12  11      335.48      371.05     34.97 o
   0 -12  11        0.48        3.48     15.18 o
   1 -12  11       70.42       64.27     15.35 o
   2 -12  11      354.50      393.36     56.00 o
   3 -12  11        7.37      -25.55     25.55 o
   4 -12  11       41.14      112.12     44.47 o
   5 -12  11        0.12       15.13     27.21 o
   6 -12  11        3.79        2.99     21.30 o
  -4 -11  11        4.09       24.87     58.35 o
  -3 -11  11        0.14      -12.72     12.72 o
  -2 -11  11      221.52      250.57     19.24 o
  -1 -11  11       40.86       20.78     18.11 o
   0 -11  11      144.71      160.79     44.77 o
   1 -11  11      168.95      171.57     16.30 o
   2 -11  11       11.36        9.53     33.60 o
   3 -11  11       51.58       35.63     23.53 o
   4 -11  11       22.23        6.19     20.32 o
   5 -11  11      113.99      119.75     32.85 o
   6 -11  11        1.91       -9.56     15.54 o
   7 -11  11       18.76       48.69     44.77 o
  -5 -10  11        2.60       24.55     17.55 o
  -4 -10  11        0.63       -6.24     12.13 o
  -3 -10  11        9.97       14.01     11.66 o
  -2 -10  11       44.43       46.23     10.08 o
  -1 -10  11       91.36       70.32     15.16 o
   0 -10  11      524.31      494.50     27.17 o
   1 -10  11      816.87      817.84     31.78 o
   2 -10  11       19.33        2.44     25.05 o
   3 -10  11      134.05       93.84     21.68 o
   4 -10  11       12.16      -23.04     23.04 o
   5 -10  11      235.67      231.18     45.83 o
   6 -10  11       14.42       -5.58     12.57 o
   7 -10  11       28.53       54.91     22.40 o
  -6  -9  11        0.62      -15.86     18.32 o
  -5  -9  11       12.17        7.61     19.57 o
  -4  -9  11       12.94       -4.77     12.75 o
  -3  -9  11        0.99        5.99      9.25 o
  -2  -9  11        8.05       20.09     10.60 o
  -1  -9  11        0.00        2.70     11.39 o
   0  -9  11      120.68      125.96     13.69 o
   1  -9  11      109.24      104.16     13.07 o
   2  -9  11       44.17       30.79     19.45 o
   3  -9  11       20.40       27.07     25.75 o
   4  -9  11      144.74      129.19     18.74 o
   5  -9  11      224.31      211.95     16.36 o
   6  -9  11       15.08       13.00     11.93 o
   7  -9  11        7.64       -9.01     21.13 o
   8  -9  11       46.86       44.79     31.16 o
  -6  -8  11       49.24       59.24     29.12 o
  -5  -8  11       48.24       32.64     15.78 o
  -4  -8  11       49.78       44.56     10.56 o
  -3  -8  11      219.87      224.04     19.32 o
  -2  -8  11        2.34       -1.02     14.59 o
  -1  -8  11      339.93      318.42     15.57 o
   0  -8  11     1452.05     1539.32     49.77 o
   1  -8  11       90.73      112.29     11.35 o
   2  -8  11       99.00       76.99     12.19 o
   3  -8  11       43.03       55.18     20.72 o
   4  -8  11        8.83       22.67     10.88 o
   5  -8  11        5.82       -6.18     12.92 o
   6  -8  11        1.71        4.06     15.04 o
   7  -8  11        2.89       -5.76     20.12 o
   8  -8  11       21.75       56.99     30.33 o
  -7  -7  11        0.47       18.13     22.14 o
  -6  -7  11       24.46       53.05     13.79 o
  -5  -7  11       14.74       20.10     13.58 o
  -4  -7  11      855.27      890.31     25.86 o
  -3  -7  11        0.53        0.05      7.52 o
  -2  -7  11       25.43        1.64      9.24 o
  -1  -7  11       59.24       50.81      9.56 o
   0  -7  11       42.97       42.59      9.62 o
   1  -7  11      130.20      128.14     12.64 o
   2  -7  11      246.60      242.66     42.46 o
   3  -7  11      352.04      323.41     30.59 o
   4  -7  11       40.66       38.35     11.26 o
   5  -7  11        8.77        7.02     17.00 o
   6  -7  11       38.38       37.10     13.44 o
   7  -7  11      112.29      102.69     21.18 o
   8  -7  11        0.48      -15.35     15.35 o
  -7  -6  11       28.59       27.79     19.16 o
  -6  -6  11        9.02       -0.19      9.21 o
  -5  -6  11       77.86       73.76     10.44 o
  -4  -6  11      537.33      606.88     20.38 o
  -3  -6  11      194.17      187.32      9.48 o
  -2  -6  11       20.04       23.22      6.56 o
  -1  -6  11       35.13       33.12     29.73 o
   0  -6  11       73.28       66.59     10.14 o
   1  -6  11       40.64       49.51     13.43 o
   2  -6  11      818.11      753.72     22.86 o
   3  -6  11      127.49      126.48     10.28 o
   4  -6  11        6.28        9.05      8.41 o
   5  -6  11       16.39       14.19      8.17 o
   6  -6  11        1.46       -9.40      9.40 o
   7  -6  11       76.84       98.90     18.11 o
   8  -6  11        0.65        4.29     15.97 o
  -8  -5  11        0.60        6.39     18.75 o
  -7  -5  11       21.60       25.72     16.42 o
  -6  -5  11      141.81      146.17     11.41 o
  -5  -5  11       57.93       48.95     15.24 o
  -4  -5  11      527.85      513.47     21.64 o
  -3  -5  11        6.56       10.20      6.02 o
  -2  -5  11       47.53       52.65      8.35 o
  -1  -5  11       79.77       81.13      8.60 o
   0  -5  11       52.54       41.40     32.75 o
   1  -5  11      371.37      388.75     14.64 o
   2  -5  11      446.51      464.43     23.15 o
   3  -5  11        4.48        0.86      5.37 o
   4  -5  11      127.54      136.60      9.23 o
   5  -5  11      395.85      343.69     35.83 o
   6  -5  11      133.30      133.82     20.57 o
   7  -5  11        0.02       -0.14     29.22 o
   8  -5  11       99.19      102.28     18.88 o
  -8  -4  11       10.69       23.66     16.98 o
  -7  -4  11       27.10       32.87     16.92 o
  -6  -4  11      107.26       95.01     10.13 o
  -5  -4  11       16.45       11.72      6.72 o
  -4  -4  11      810.95      772.72     35.14 o
  -3  -4  11        0.11        5.82      6.73 o
  -2  -4  11      595.18      625.92     14.59 o
  -1  -4  11        0.07       -5.58      5.58 o
   0  -4  11       43.79       42.56      5.58 o
   1  -4  11     1069.71     1098.26     36.51 o
   2  -4  11     3037.43     3032.02     67.21 o
   3  -4  11     1922.00     1945.24     46.61 o
   4  -4  11      155.34      148.37     12.95 o
   5  -4  11        7.70        0.58      9.64 o
   6  -4  11      199.72      191.61     23.59 o
   7  -4  11       11.02       25.15     17.07 o
   8  -4  11        4.52       22.87     19.39 o
  -9  -3  11      224.67      264.45     24.80 o
  -8  -3  11        2.80       -2.50     14.67 o
  -7  -3  11       58.59       55.70     34.61 o
  -6  -3  11       65.95       64.17      9.10 o
  -5  -3  11       25.39       23.18      6.70 o
  -4  -3  11      370.42      362.63     10.66 o
  -3  -3  11      880.63      926.44     18.38 o
  -2  -3  11        1.46        7.85      5.26 o
  -1  -3  11       98.71       93.54     15.04 o
   0  -3  11      228.37      234.21     10.51 o
   1  -3  11       26.08       36.84      8.40 o
   2  -3  11      583.71      624.64     21.60 o
   3  -3  11      732.34      761.92     31.26 o
   4  -3  11      335.25      355.82     22.54 o
   5  -3  11       16.47       10.39      8.59 o
   6  -3  11      148.17      148.81     36.92 o
   7  -3  11        0.12       27.15     24.15 o
   8  -3  11        8.30       14.65     18.31 o
  -9  -2  11        0.01        9.88     31.19 o
  -8  -2  11        0.61       19.65     18.38 o
  -7  -2  11       34.26       71.94     21.58 o
  -6  -2  11        7.80        6.31     10.11 o
  -5  -2  11      129.44      142.73     12.53 o
  -4  -2  11       20.02       44.23     20.27 o
  -3  -2  11      338.64      352.88     14.29 o
  -2  -2  11      333.92      374.54     10.64 o
  -1  -2  11      241.72      247.94     19.72 o
   0  -2  11      515.63      498.88     13.60 o
   1  -2  11      252.75      233.61     13.64 o
   2  -2  11      872.99      792.41     23.75 o
   3  -2  11       17.14       17.23      9.29 o
   4  -2  11      485.78      481.60     18.08 o
   5  -2  11       28.11       28.46      8.16 o
   6  -2  11        5.56      -17.25     21.76 o
   7  -2  11       57.79        6.13     24.26 o
   8  -2  11       23.49       11.43     21.05 o
  -9  -1  11        5.11       21.86     17.35 o
  -8  -1  11        9.28       10.89     13.81 o
  -7  -1  11       10.16       21.98     14.88 o
  -6  -1  11      102.59       90.64      9.56 o
  -5  -1  11      218.72      242.01     18.77 o
  -4  -1  11        0.72        1.86      5.58 o
  -3  -1  11       75.03       68.01     10.82 o
  -2  -1  11        2.05        2.09      5.77 o
  -1  -1  11        0.04       -7.53      9.00 o
   0  -1  11      446.26      419.62     14.35 o
   1  -1  11      129.50      125.45     10.94 o
   2  -1  11       74.07       66.23      9.97 o
   3  -1  11       85.48       75.56     10.18 o
   4  -1  11       85.37       71.90      8.79 o
   5  -1  11        0.03       -8.90     19.63 o
   6  -1  11        9.22       25.32     30.28 o
   7  -1  11        5.25       26.11     25.60 o
   8  -1  11        0.23       14.44     15.43 o
  -9   0  11        6.08       -3.67     29.63 o
  -8   0  11       93.07      121.63     24.50 o
  -7   0  11       93.97       69.88     16.94 o
  -6   0  11        0.04        0.55      5.48 o
  -5   0  11        7.87        5.33      9.00 o
  -4   0  11       35.51       34.30      7.90 o
  -3   0  11      151.74      162.80      8.75 o
  -2   0  11       83.44       81.29      8.63 o
  -1   0  11        2.45        4.02      6.24 o
   0   0  11      504.95      497.56     18.37 o
   1   0  11       39.76       38.34      8.21 o
   2   0  11       11.53       21.76      7.95 o
   3   0  11        2.20       -5.05      8.21 o
   4   0  11       28.16       21.49     19.51 o
   5   0  11       11.02       -5.24     31.64 o
   6   0  11       11.56       -3.50     22.02 o
   7   0  11        5.40       -7.32     17.39 o
  -9   1  11        7.94       42.25     23.14 o
  -8   1  11       12.76       -2.67     14.01 o
  -7   1  11       20.25       34.71     33.65 o
  -6   1  11        1.17       -0.77      2.89 o
  -5   1  11      168.40      157.15     13.08 o
  -4   1  11        0.42        2.05      5.51 o
  -3   1  11       20.85       21.43      5.90 o
  -2   1  11        0.47       -1.68      6.28 o
  -1   1  11       82.72       84.64      5.91 o
   0   1  11        3.77        3.49      5.27 o
   1   1  11        0.61        1.45      6.36 o
   2   1  11      165.55      182.60     11.81 o
   3   1  11      367.35      405.64     36.83 o
   4   1  11      285.69      265.23     20.83 o
   5   1  11       91.03       82.03     23.34 o
   6   1  11       81.66       79.01     18.35 o
   7   1  11       43.95       44.64     50.35 o
 -10   2  11        9.85       -1.01     24.45 o
  -9   2  11       43.32       89.33     23.34 o
  -8   2  11        8.80        4.02     16.00 o
  -7   2  11        4.05      -11.34     12.62 o
  -6   2  11      190.08      198.77     10.26 o
  -5   2  11      211.85      208.44      7.45 o
  -4   2  11      338.83      362.42     13.94 o
  -3   2  11        5.53        4.52      5.79 o
  -2   2  11       28.57       31.47      6.11 o
  -1   2  11      585.23      611.22     20.59 o
   0   2  11      535.67      525.06     12.80 o
   1   2  11        2.01       10.76      6.49 o
   2   2  11      269.88      285.18     34.01 o
   3   2  11       51.96       59.61     12.17 o
   4   2  11        3.03      -13.18     19.28 o
   5   2  11        2.60       24.82     15.61 o
   6   2  11       89.92       90.00     20.33 o
   7   2  11        2.54        9.33     22.65 o
 -10   3  11       28.48       27.06     26.06 o
  -9   3  11       51.71       52.85     17.51 o
  -8   3  11        0.00        5.11     17.53 o
  -7   3  11        8.67       21.08     32.14 o
  -6   3  11       10.85        7.53      4.02 o
  -5   3  11      259.04      247.89      8.85 o
  -4   3  11       36.98       36.92      6.10 o
  -3   3  11        0.22       12.02      4.95 o
  -2   3  11       73.06       79.07      7.95 o
  -1   3  11     1715.76     1713.70     30.62 o
   0   3  11      580.02      588.71     46.81 o
   1   3  11      315.68      315.35     13.33 o
   2   3  11       74.97       72.55     12.12 o
   3   3  11      328.58      273.86     20.29 o
   4   3  11        0.00        2.78     17.55 o
   5   3  11       36.64       71.85     47.89 o
   6   3  11       38.95       30.02     43.31 o
   7   3  11       14.98        8.66     19.84 o
 -10   4  11       11.03       57.13     20.37 o
  -9   4  11        0.03       47.78     19.92 o
  -8   4  11       14.35       32.47     18.80 o
  -7   4  11       75.34       63.94     10.51 o
  -6   4  11      260.88      267.25     28.58 o
  -5   4  11     2043.21     2144.85     46.97 o
  -4   4  11       58.32       53.70      7.00 o
  -3   4  11       14.91        9.56      6.28 o
  -2   4  11     1663.19     1614.51     31.85 o
  -1   4  11        0.11       -6.68      6.68 o
   0   4  11      486.42      494.94     35.88 o
   1   4  11      232.88      231.09     12.75 o
   2   4  11      424.50      426.79     19.23 o
   3   4  11       15.57       26.04     16.67 o
   4   4  11       56.29       92.09     24.94 o
   5   4  11        9.73      -24.93     24.93 o
   6   4  11        4.33       18.44     22.69 o
 -10   5  11       86.62      152.72     33.20 o
  -9   5  11       81.29       68.00     21.27 o
  -8   5  11        0.92       -9.47     17.00 o
  -7   5  11        2.88        1.54      6.87 o
  -6   5  11        0.04        8.06      7.11 o
  -5   5  11      333.52      304.96     13.31 o
  -4   5  11        9.49       19.52     10.51 o
  -3   5  11      812.15      819.47     24.47 o
  -2   5  11       23.22        9.85      8.00 o
  -1   5  11      363.08      300.50     33.11 o
   0   5  11       62.19       59.85     23.74 o
   1   5  11       83.79       96.49     10.56 o
   2   5  11      297.66      278.21     22.38 o
   3   5  11      214.71      219.84     27.67 o
   4   5  11      156.88      149.49     33.05 o
   5   5  11       15.55      -15.29     29.78 o
   6   5  11       11.37       49.53     21.87 o
  -9   6  11        3.24      -21.16     21.16 o
  -8   6  11       37.37       20.08     16.57 o
  -7   6  11       36.07        9.84     34.05 o
  -6   6  11      256.94      247.90     14.67 o
  -5   6  11       39.41       27.88     10.46 o
  -4   6  11      338.24      333.52     12.24 o
  -3   6  11      385.07      410.92     16.37 o
  -2   6  11      211.79      214.49     15.05 o
  -1   6  11      195.11      217.77     27.87 o
   0   6  11      209.02      225.27     14.69 o
   1   6  11       24.64        5.51     14.59 o
   2   6  11       65.94       55.03     18.26 o
   3   6  11      107.01      135.27     27.06 o
   4   6  11      274.09      304.52     32.55 o
   5   6  11      222.11      218.51     62.48 o
  -9   7  11        0.10       18.38     25.92 o
  -8   7  11      256.10      263.14     29.45 o
  -7   7  11        8.48        6.62     25.65 o
  -6   7  11       59.50       58.32     11.17 o
  -5   7  11      175.71      150.16     11.24 o
  -4   7  11      205.82      176.46     11.26 o
  -3   7  11       14.65        5.68     10.68 o
  -2   7  11      148.42      152.03     17.61 o
  -1   7  11       70.12       78.60     13.58 o
   0   7  11      342.96      351.88     19.22 o
   1   7  11      133.17      128.43     37.53 o
   2   7  11       20.78        6.54     23.33 o
   3   7  11      390.54      341.67     58.16 o
   4   7  11      153.81      136.24     33.70 o
   5   7  11       38.95       49.05     23.93 o
  -9   8  11       28.37       28.11     20.93 o
  -8   8  11      356.01      361.84     21.11 o
  -7   8  11        9.86       19.96     18.61 o
  -6   8  11       19.02       29.50     27.31 o
  -5   8  11      285.23      269.32     19.72 o
  -4   8  11      212.28      211.38     15.05 o
  -3   8  11       53.39       33.19     13.69 o
  -2   8  11        3.09      -10.66     10.66 o
  -1   8  11      212.15      203.27     17.47 o
   0   8  11       85.03       64.42     23.24 o
   1   8  11       95.61       85.49     20.02 o
   2   8  11       72.38      103.37     32.55 o
   3   8  11      720.33      680.75     33.36 o
   4   8  11       14.43       29.66     18.30 o
  -9   9  11      308.56      256.42     34.02 o
  -8   9  11       30.25       32.21     45.37 o
  -7   9  11       51.88       67.62     25.70 o
  -6   9  11      144.07      177.61     19.02 o
  -5   9  11       93.30       93.21     15.74 o
  -4   9  11       40.67       23.50     13.12 o
  -3   9  11        7.94       40.30     15.49 o
  -2   9  11        5.49       10.55     12.11 o
  -1   9  11       28.63       29.20     16.60 o
   0   9  11        0.75      -11.57     11.63 o
   1   9  11        5.09       17.07     15.04 o
   2   9  11        5.59       -3.95     31.14 o
   3   9  11        8.21       30.51     22.72 o
  -8  10  11      153.29      162.30     19.42 o
  -7  10  11       22.65        8.62     14.61 o
  -6  10  11        1.26       -1.36      9.44 o
  -5  10  11        0.39       -0.25     11.09 o
  -4  10  11        3.55       -1.74     10.62 o
  -3  10  11      192.65      202.10     19.44 o
  -2  10  11       13.85       -1.68     15.84 o
  -1  10  11       18.04       23.93     51.41 o
   0  10  11        0.00       -6.12     11.02 o
   1  10  11        0.92       -9.99     27.02 o
   2  10  11       47.77       68.43     33.31 o
  -7  11  11       21.70       18.34     15.00 o
  -6  11  11       29.36       28.09     14.27 o
  -5  11  11      110.49      127.23     15.80 o
  -4  11  11       65.14       52.71     26.11 o
  -3  11  11      294.32      330.71     44.32 o
  -2  11  11       28.73       24.97     19.16 o
  -1  11  11       19.21       21.52     17.20 o
   0  11  11        1.23      -25.60     27.26 o
   1  11  11       43.29       34.38     30.64 o
  -6  12  11        9.15       10.43     20.96 o
  -5  12  11      108.86      198.09     30.44 o
  -4  12  11        9.14       39.97     22.74 o
  -3  12  11      154.36      172.43     21.37 o
  -2  12  11        0.29        8.49     17.55 o
  -1  12  11        7.95       -8.23     21.07 o
   0  12  11       16.36       56.02     44.21 o
  -5  13  11        0.20      -22.70     22.70 o
  -4  13  11       21.16       13.39     18.97 o
  -3  13  11      446.58      430.52     40.66 o
  -2  13  11        1.12       -4.11     29.18 o
   1 -14  12       23.66      -10.94     21.92 o
   2 -14  12        2.16        0.29     21.58 o
   3 -14  12       85.50       31.28     29.18 o
  -1 -13  12        0.17       -9.19     32.04 o
   0 -13  12        9.31       25.75     21.23 o
   1 -13  12        0.01       21.44     35.76 o
   2 -13  12        1.75        2.91     15.06 o
   3 -13  12       55.28       -3.58     56.49 o
   4 -13  12      174.85      243.09     51.82 o
   5 -13  12        7.96       -0.76     32.74 o
  -3 -12  12        0.92      -20.22     20.22 o
  -2 -12  12      154.15      124.44     24.54 o
  -1 -12  12        0.30       -9.12     20.22 o
   0 -12  12       11.73        2.06     29.12 o
   1 -12  12       21.90       -5.35      8.99 o
   2 -12  12        0.13      -17.56     18.11 o
   3 -12  12      117.56      139.88     46.68 o
   4 -12  12       38.47       94.21     22.76 o
   5 -12  12       47.16        6.84     32.09 o
   6 -12  12       73.53      150.96     36.05 o
  -4 -11  12       12.17      -17.00     24.04 o
  -3 -11  12        0.08       -2.01     16.20 o
  -2 -11  12       69.77       48.49     17.52 o
  -1 -11  12      140.94      105.95     15.89 o
   0 -11  12       50.80       48.81     17.08 o
   1 -11  12       12.06       13.02     18.97 o
   2 -11  12        0.66       -3.18     13.08 o
   3 -11  12      104.48       92.09     24.10 o
   4 -11  12        4.45        5.71     22.58 o
   5 -11  12        0.06       25.76     47.38 o
   6 -11  12       53.19       -2.49     31.26 o
  -5 -10  12       19.82       42.52     14.92 o
  -4 -10  12        0.07      -11.89     23.54 o
  -3 -10  12       29.64       30.67     12.06 o
  -2 -10  12       36.59       69.33     54.88 o
  -1 -10  12       62.44       62.69     15.31 o
   0 -10  12      340.25      330.20     63.24 o
   1 -10  12       52.28       62.35     15.99 o
   2 -10  12       25.07       -6.06     13.61 o
   3 -10  12        5.53       -3.13     41.30 o
   4 -10  12      210.39      166.26     23.04 o
   5 -10  12       22.32       24.53     19.08 o
   6 -10  12        0.32      -29.78     29.78 o
   7 -10  12        3.22       23.79     22.40 o
  -5  -9  12       16.32        5.27     13.98 o
  -4  -9  12       76.24       64.11     15.17 o
  -3  -9  12      136.67      145.43     14.45 o
  -2  -9  12      142.68      190.23     47.39 o
  -1  -9  12        0.99       -4.52     11.18 o
   0  -9  12      102.43       99.87     19.62 o
   1  -9  12      522.47      565.70     25.34 o
   2  -9  12        3.05        7.05     11.26 o
   3  -9  12       52.70       33.89     12.89 o
   4  -9  12      340.99      373.82     21.60 o
   5  -9  12      365.61      380.47     49.91 o
   6  -9  12        0.05        0.53     27.60 o
   7  -9  12       26.21       56.67     30.77 o
  -6  -8  12       20.16       41.72     37.02 o
  -5  -8  12        8.98       -1.78     15.35 o
  -4  -8  12      109.79       99.59     15.83 o
  -3  -8  12        3.46       -1.51     10.78 o
  -2  -8  12        7.54        6.14     10.28 o
  -1  -8  12      114.44      102.45     15.59 o
   0  -8  12      421.70      412.21     20.67 o
   1  -8  12       16.68       11.73     11.71 o
   2  -8  12        3.87       12.06     10.79 o
   3  -8  12       50.27       10.65     12.77 o
   4  -8  12      285.69      248.75     13.95 o
   5  -8  12       35.00       31.78     16.90 o
   6  -8  12        3.13        6.13     23.59 o
   7  -8  12       49.00       63.80     22.47 o
  -7  -7  12       13.61        5.90     21.37 o
  -6  -7  12       58.88       54.88     14.44 o
  -5  -7  12       21.48       -3.99     19.06 o
  -4  -7  12       49.53       53.36     11.31 o
  -3  -7  12        0.73        7.83     11.93 o
  -2  -7  12       83.46       78.46     13.23 o
  -1  -7  12       36.66       41.58     11.52 o
   0  -7  12       62.49       56.99     11.07 o
   1  -7  12        0.65        4.13     26.11 o
   2  -7  12       71.34       71.54     22.08 o
   3  -7  12       22.38       27.64      7.58 o
   4  -7  12       88.38       89.57      9.76 o
   5  -7  12       27.23       42.25     13.81 o
   6  -7  12       58.53       57.48     20.72 o
   7  -7  12       71.06       73.90     19.62 o
  -7  -6  12       31.50       44.90     38.63 o
  -6  -6  12        0.32        1.48     14.03 o
  -5  -6  12      476.88      508.78     20.54 o
  -4  -6  12       26.48       35.09      9.54 o
  -3  -6  12       57.68       50.93     11.93 o
  -2  -6  12        7.61       24.34     13.13 o
  -1  -6  12      534.09      535.03     25.01 o
   0  -6  12        0.68        6.21     10.69 o
   1  -6  12      563.85      557.06     18.65 o
   2  -6  12      247.32      229.13     14.13 o
   3  -6  12       14.72       18.38      5.39 o
   4  -6  12       19.72       20.10      8.50 o
   5  -6  12        0.87       -2.25     10.43 o
   6  -6  12       40.10       63.26     15.60 o
   7  -6  12        5.20        7.27     15.43 o
   8  -6  12      290.30      353.87     28.83 o
  -8  -5  12       36.87       24.84     19.84 o
  -7  -5  12        2.85       -9.06     13.41 o
  -6  -5  12       19.43       18.50     10.27 o
  -5  -5  12       23.99       11.58      9.88 o
  -4  -5  12        0.04       -0.48      8.57 o
  -3  -5  12       99.83       94.21     14.34 o
  -2  -5  12        3.55        1.81      7.45 o
  -1  -5  12      218.25      243.62     19.27 o
   0  -5  12      145.82      139.60      8.47 o
   1  -5  12      388.28      365.76     27.27 o
   2  -5  12       10.01        3.96     12.09 o
   3  -5  12        4.23        2.95     14.59 o
   4  -5  12        8.53        5.51     16.55 o
   5  -5  12       28.56       12.29     18.61 o
   6  -5  12      242.99      270.83     21.91 o
   7  -5  12       10.63        3.25     26.96 o
   8  -5  12      104.90      165.05     36.57 o
  -8  -4  12       23.51       29.52     26.66 o
  -7  -4  12       15.51       23.34     18.56 o
  -6  -4  12       98.75      133.68     11.11 o
  -5  -4  12       10.12       14.08      9.27 o
  -4  -4  12       71.89       67.22      8.98 o
  -3  -4  12        0.05        3.74      6.77 o
  -2  -4  12        1.95       -4.49      7.15 o
  -1  -4  12       84.82       83.29     14.09 o
   0  -4  12      133.62      152.81      7.70 o
   1  -4  12       20.70       19.91      7.36 o
   2  -4  12      732.53      709.93     23.76 o
   3  -4  12      883.57      905.29     43.40 o
   4  -4  12       25.38       26.99     10.37 o
   5  -4  12       61.68       83.82     12.48 o
   6  -4  12       57.07       82.28     20.58 o
   7  -4  12       40.11       28.54     32.19 o
   8  -4  12        9.27       -6.68     17.30 o
  -8  -3  12       12.65        8.57     17.11 o
  -7  -3  12       34.87       38.36     14.49 o
  -6  -3  12       51.13       60.37     11.57 o
  -5  -3  12      275.42      293.32     11.87 o
  -4  -3  12      118.41      107.33      8.45 o
  -3  -3  12      187.41      199.21     16.85 o
  -2  -3  12      186.23      192.50     14.94 o
  -1  -3  12      124.62      117.07     10.16 o
   0  -3  12       55.35       30.31     27.31 o
   1  -3  12      603.93      636.88     23.98 o
   2  -3  12      810.94      697.62     64.49 o
   3  -3  12      131.44      143.69     25.15 o
   4  -3  12        6.14      -10.56     10.56 o
   5  -3  12      304.73      296.70     24.55 o
   6  -3  12        0.03       12.51     17.40 o
   7  -3  12       13.45       18.23     18.06 o
  -9  -2  12      134.45      144.48     44.62 o
  -8  -2  12       21.30       22.36     20.66 o
  -7  -2  12      124.58      121.62     28.98 o
  -6  -2  12      182.14      189.13     11.55 o
  -5  -2  12       26.16       19.68      7.48 o
  -4  -2  12       12.44        8.50      6.40 o
  -3  -2  12      216.42      237.04      9.60 o
  -2  -2  12      124.93      133.20      7.49 o
  -1  -2  12       11.09       12.13     10.11 o
   0  -2  12      456.10      496.61     42.47 o
   1  -2  12     1436.23     1412.78     37.81 o
   2  -2  12      846.59      880.40     28.23 o
   3  -2  12      236.19      219.82     27.12 o
   4  -2  12        0.69       -4.23      8.88 o
   5  -2  12       17.86       31.25     34.71 o
   6  -2  12        7.65       20.52     21.03 o
   7  -2  12        5.83       -4.50     17.86 o
  -9  -1  12        0.82        1.73     22.13 o
  -8  -1  12        0.85       14.96     21.73 o
  -7  -1  12      306.32      310.28     19.61 o
  -6  -1  12       14.64       12.71      7.56 o
  -5  -1  12       12.48       13.82      5.61 o
  -4  -1  12        2.85        0.88      7.14 o
  -3  -1  12      159.72      161.40      9.47 o
  -2  -1  12       10.59       17.79      6.47 o
  -1  -1  12      135.19      142.95     10.03 o
   0  -1  12      253.44      235.12     12.61 o
   1  -1  12       66.35       61.29      9.88 o
   2  -1  12        0.52       -2.84      7.41 o
   3  -1  12      222.12      187.05     12.84 o
   4  -1  12       73.07       76.12     10.47 o
   5  -1  12       12.21       11.67     15.50 o
   6  -1  12       21.98       44.73     34.76 o
   7  -1  12        0.00       15.43     21.13 o
  -9   0  12        5.08       -1.06      9.47 o
  -8   0  12       20.09       21.10     19.95 o
  -7   0  12        6.73        9.04     14.28 o
  -6   0  12        6.98        6.62     13.53 o
  -5   0  12        6.59        6.39      5.30 o
  -4   0  12        8.10       -3.36     10.46 o
  -3   0  12        0.84        2.37      6.54 o
  -2   0  12      428.36      410.35     21.34 o
  -1   0  12        6.52       12.27      9.10 o
   0   0  12        0.00        4.25     12.52 o
   1   0  12       50.41       46.32      8.87 o
   2   0  12        0.00        9.16     10.12 o
   3   0  12       52.74       52.76     15.74 o
   4   0  12       82.00       73.32     16.63 o
   5   0  12        1.50      -13.26     15.12 o
   6   0  12        2.17       21.47     17.54 o
   7   0  12       50.74       69.14     28.76 o
  -9   1  12        2.47        4.02     23.04 o
  -8   1  12       44.43       46.92     16.95 o
  -7   1  12       36.03       40.52     22.36 o
  -6   1  12      213.97      216.71     11.83 o
  -5   1  12       55.05       56.07      6.67 o
  -4   1  12        3.93        8.79      5.99 o
  -3   1  12      274.44      252.93     11.52 o
  -2   1  12      510.07      570.08     13.74 o
  -1   1  12      881.16      850.30     20.01 o
   0   1  12      878.34      892.00     21.85 o
   1   1  12       52.92       56.02      8.63 o
   2   1  12       42.92       52.10     10.90 o
   3   1  12       64.42       46.08     17.26 o
   4   1  12       11.72       74.23     22.37 o
   5   1  12        4.38       18.19     22.38 o
   6   1  12      179.22      169.06     37.18 o
   7   1  12      185.25      193.09     32.98 o
  -9   2  12       31.04       25.15     25.15 o
  -8   2  12       64.50       79.48     29.38 o
  -7   2  12        6.86       10.51     13.29 o
  -6   2  12      378.22      408.11     16.14 o
  -5   2  12        1.04        3.51      5.71 o
  -4   2  12      757.18      836.36     18.95 o
  -3   2  12      109.54      106.58     14.69 o
  -2   2  12      408.25      383.87     20.33 o
  -1   2  12     1513.40     1512.61     38.09 o
   0   2  12       52.17       42.94      4.64 o
   1   2  12      195.51      184.80     10.31 o
   2   2  12       16.09        6.72      5.73 o
   3   2  12        1.15       18.39     17.15 o
   4   2  12       40.06       22.09     15.61 o
   5   2  12       30.77       52.08     18.22 o
   6   2  12      204.52      216.54     32.00 o
  -9   3  12      150.00      137.03     45.27 o
  -8   3  12       31.83       21.20     38.28 o
  -7   3  12      460.77      424.21     62.19 o
  -6   3  12      758.17      748.19     27.48 o
  -5   3  12      156.12      140.83      8.66 o
  -4   3  12       17.72       22.99      6.77 o
  -3   3  12      327.56      311.91     13.33 o
  -2   3  12     1646.90     1633.69     28.93 o
  -1   3  12       28.96       24.02     11.07 o
   0   3  12       22.24       20.13     22.69 o
   1   3  12      120.35      122.19     16.25 o
   2   3  12       68.71       65.36     15.32 o
   3   3  12        8.61       39.18     21.55 o
   4   3  12       10.35       -7.76     16.40 o
   5   3  12       34.31       55.50     27.72 o
   6   3  12        2.02        1.66     28.09 o
  -9   4  12       53.32       52.31     39.44 o
  -8   4  12       10.24       27.93     20.93 o
  -7   4  12      585.60      593.83     21.80 o
  -6   4  12      164.43      134.04     24.85 o
  -5   4  12     3189.63     3317.23     55.19 o
  -4   4  12      207.76      203.80     11.54 o
  -3   4  12      446.78      455.38     16.20 o
  -2   4  12      397.00      390.07     13.54 o
  -1   4  12      627.41      652.16     24.80 o
   0   4  12       81.79       86.61     10.31 o
   1   4  12       19.63       21.56     12.12 o
   2   4  12      186.86      192.14     20.20 o
   3   4  12        0.11        5.21     22.03 o
   4   4  12        9.84        6.99     42.25 o
   5   4  12        3.73       18.80     27.04 o
   6   4  12       23.15       45.32     31.85 o
  -9   5  12       38.55       66.55     21.98 o
  -8   5  12        8.64       53.99     20.79 o
  -7   5  12       17.50       11.90      7.59 o
  -6   5  12      368.03      364.98     22.59 o
  -5   5  12       54.61       60.32      8.64 o
  -4   5  12       23.32       30.21      8.61 o
  -3   5  12       87.08       99.12     23.29 o
  -2   5  12      201.01      210.92     17.66 o
  -1   5  12      163.76      160.51     15.70 o
   0   5  12       22.36        3.76     14.03 o
   1   5  12      145.89      139.62     17.36 o
   2   5  12        8.14        4.40     21.91 o
   3   5  12       13.10       28.62     17.66 o
   4   5  12       19.28       68.54     23.32 o
   5   5  12        0.01      -20.00     29.12 o
  -9   6  12        0.30      -13.66     20.14 o
  -8   6  12        0.11       -1.67     17.60 o
  -7   6  12       14.40        5.15     10.56 o
  -6   6  12      135.52      107.38     12.63 o
  -5   6  12        0.01        3.40      9.18 o
  -4   6  12       30.21       23.33      8.10 o
  -3   6  12       19.56       11.10     14.03 o
  -2   6  12       56.09       46.56     10.97 o
  -1   6  12        9.89        6.92      9.70 o
   0   6  12       72.95       59.74     12.02 o
   1   6  12       10.31        3.06     10.01 o
   2   6  12       91.74      110.54     28.82 o
   3   6  12       71.12       67.29     39.14 o
   4   6  12      141.06      127.69     25.72 o
   5   6  12      124.71      143.87     31.04 o
  -9   7  12        0.05        4.58     12.57 o
  -8   7  12       56.73       75.73     23.84 o
  -7   7  12       33.86       33.82     12.04 o
  -6   7  12       21.73       12.85     19.06 o
  -5   7  12        1.87        4.76      9.95 o
  -4   7  12      331.46      358.84     18.01 o
  -3   7  12       11.73        4.40     10.25 o
  -2   7  12        5.35        9.09     10.85 o
  -1   7  12      126.12      126.93     14.29 o
   0   7  12        4.81        1.37     11.39 o
   1   7  12       69.06       81.70     29.23 o
   2   7  12        1.35       12.75     18.65 o
   3   7  12      360.19      381.22     37.64 o
   4   7  12       77.34       93.64     24.50 o
  -9   8  12      121.91       94.14     33.65 o
  -8   8  12      547.79      633.65     61.09 o
  -7   8  12       61.59       81.82     16.45 o
  -6   8  12       16.92       17.47     13.78 o
  -5   8  12        0.77       15.66     13.53 o
  -4   8  12       24.38       27.41     12.58 o
  -3   8  12      128.87      163.22     37.73 o
  -2   8  12        0.12       12.39     13.46 o
  -1   8  12       23.93       15.99     10.78 o
   0   8  12        6.67       13.72     12.94 o
   1   8  12      180.72      183.61     17.81 o
   2   8  12        0.14        6.47     13.53 o
   3   8  12      340.06      372.96     47.90 o
  -8   9  12      517.64      618.75     34.47 o
  -7   9  12       51.80       76.68     27.01 o
  -6   9  12        1.30       -6.35     13.02 o
  -5   9  12      372.69      351.09     33.71 o
  -4   9  12      313.16      294.93     19.09 o
  -3   9  12        3.82       -1.03      9.51 o
  -2   9  12       29.82       42.92     14.27 o
  -1   9  12        0.00        5.31     14.52 o
   0   9  12      174.25      161.69     18.92 o
   1   9  12       60.18       45.21     23.69 o
   2   9  12        7.30        1.93     21.08 o
  -8  10  12       22.77       37.60     17.64 o
  -7  10  12      113.35      190.22     43.76 o
  -6  10  12        0.44      -15.59     15.59 o
  -5  10  12       45.92       65.86     19.83 o
  -4  10  12       30.57       27.44     16.60 o
  -3  10  12       13.68       37.99     56.18 o
  -2  10  12        4.31       -2.74     14.44 o
  -1  10  12       14.69        8.03     11.62 o
   0  10  12        4.60       36.44     27.28 o
   1  10  12       22.37       17.14     21.38 o
   2  10  12      178.39      166.18     28.18 o
  -7  11  12        5.70       -3.72     18.44 o
  -6  11  12        7.22       -1.14     41.65 o
  -5  11  12      173.16      262.59     40.19 o
  -4  11  12        1.39        7.07     13.60 o
  -3  11  12        4.54        7.47     18.61 o
  -2  11  12        0.10        0.97     16.66 o
  -1  11  12        8.32        9.11     15.51 o
   0  11  12        3.02       14.92     30.03 o
  -5  12  12       16.73       35.30     29.67 o
  -4  12  12        3.45        5.17     22.06 o
  -3  12  12      508.18      511.29     66.47 o
  -2  12  12       58.56       90.17     20.12 o
  -1  12  12       96.59      144.03     33.74 o
   0 -13  13       38.84       18.73     29.22 o
   1 -13  13       27.56       41.51     19.84 o
   2 -13  13      176.69      161.87     20.25 o
   3 -13  13      120.40       76.79     28.62 o
  -2 -12  13       79.59       88.73     23.94 o
  -1 -12  13      155.29      195.83     75.31 o
   0 -12  13       20.48       15.97     18.15 o
   1 -12  13       16.16       16.28     24.75 o
   2 -12  13       85.76      113.68     39.79 o
   3 -12  13       84.56       61.03     29.28 o
   4 -12  13        5.06        8.67     39.28 o
   5 -12  13       23.07       11.31     22.72 o
  -3 -11  13       18.72       36.32     21.03 o
  -2 -11  13      101.54       59.41     19.35 o
  -1 -11  13      458.36      480.71     26.96 o
   0 -11  13       62.39       68.19     20.47 o
   1 -11  13       30.32       23.32     17.81 o
   2 -11  13        0.33       12.01     25.55 o
   3 -11  13       16.59       12.19     29.68 o
   4 -11  13       14.80       43.85     46.43 o
   5 -11  13        8.38       42.45     22.30 o
  -4 -10  13        2.17       21.41     19.81 o
  -3 -10  13       22.66        9.05     22.13 o
  -2 -10  13      125.29      153.06     20.88 o
  -1 -10  13       54.56       70.21     15.56 o
   0 -10  13       26.47       68.51     16.87 o
   1 -10  13        6.00        1.86     18.18 o
   2 -10  13        7.04       14.99     18.04 o
   3 -10  13        0.01        4.07     27.06 o
   4 -10  13       42.70       38.69     20.74 o
   5 -10  13       77.75       61.88     26.71 o
   6 -10  13       27.20       27.12     25.05 o
  -5  -9  13       11.66       19.49     19.45 o
  -4  -9  13      138.32      174.11     22.18 o
  -3  -9  13       25.50       24.70     20.02 o
  -2  -9  13      312.84      287.89     20.50 o
  -1  -9  13       49.81       65.89     14.06 o
   0  -9  13      650.94      676.29     28.90 o
   1  -9  13        3.60       17.02     14.64 o
   2  -9  13        3.13       -4.15     12.27 o
   3  -9  13        2.88       15.01     15.20 o
   4  -9  13       14.74       33.02     15.97 o
   5  -9  13       17.42       18.23     16.53 o
   6  -9  13        0.29       22.15     21.64 o
  -6  -8  13        1.76       32.96     16.47 o
  -5  -8  13       82.82       64.76     13.45 o
  -4  -8  13       45.83       46.80     19.47 o
  -3  -8  13      159.61      168.50     13.70 o
  -2  -8  13      371.21      375.92     27.32 o
  -1  -8  13       16.37       42.44     22.08 o
   0  -8  13       89.29       94.11     15.33 o
   1  -8  13      599.52      563.63     26.42 o
   2  -8  13       19.88       35.01     15.19 o
   3  -8  13       12.80       -1.30     11.35 o
   4  -8  13       15.75       24.64     18.07 o
   5  -8  13      257.81      268.43     22.69 o
   6  -8  13        0.30       -4.16     13.57 o
   7  -8  13      123.73      132.44     33.10 o
  -6  -7  13       25.21       23.39     16.50 o
  -5  -7  13        6.56        8.30     12.52 o
  -4  -7  13        9.03        3.36     11.10 o
  -3  -7  13      572.03      568.90     34.42 o
  -2  -7  13       30.95       39.14     26.26 o
  -1  -7  13       13.44       23.42     10.97 o
   0  -7  13     1479.04     1466.69     41.84 o
   1  -7  13       13.77       23.88     12.70 o
   2  -7  13        0.02       -8.44     10.43 o
   3  -7  13        1.44        5.29     15.40 o
   4  -7  13       51.55       55.49     13.53 o
   5  -7  13        1.76        4.68     18.51 o
   6  -7  13       32.34       39.36     18.16 o
   7  -7  13       27.21       61.85     25.75 o
  -7  -6  13        1.59        6.00     17.70 o
  -6  -6  13      180.36      191.86     15.11 o
  -5  -6  13      159.55      172.94     13.99 o
  -4  -6  13      112.47      109.64     13.94 o
  -3  -6  13       88.72       94.47     13.37 o
  -2  -6  13       47.87       28.84     10.26 o
  -1  -6  13      845.09      938.60     32.07 o
   0  -6  13        1.22       -6.33      6.33 o
   1  -6  13      194.07      182.52      9.41 o
   2  -6  13       71.47       73.07     15.44 o
   3  -6  13       88.32       70.16     13.81 o
   4  -6  13        3.95       -1.01     12.43 o
   5  -6  13      214.32      239.62     19.27 o
   6  -6  13      151.07      205.16     44.17 o
   7  -6  13        0.00      -31.29     31.29 o
  -7  -5  13       14.88      -15.22     15.97 o
  -6  -5  13      275.89      284.37     16.58 o
  -5  -5  13        1.33       -0.65      9.09 o
  -4  -5  13       24.50       26.55     10.26 o
  -3  -5  13        3.02        6.42      9.08 o
  -2  -5  13       18.82       13.63      7.80 o
  -1  -5  13      352.99      346.78     13.90 o
   0  -5  13      638.37      617.21     17.02 o
   1  -5  13      190.34      173.34     12.98 o
   2  -5  13       15.55       -1.41     27.06 o
   3  -5  13       14.59        4.26     16.50 o
   4  -5  13       39.17       52.45     12.38 o
   5  -5  13      216.71      241.11     27.27 o
   6  -5  13      106.80      105.11     28.78 o
   7  -5  13      624.09      700.50     64.51 o
  -8  -4  13        7.37       30.83     19.65 o
  -7  -4  13        7.59       25.25     15.29 o
  -6  -4  13        2.12        3.16     10.48 o
  -5  -4  13      104.48      120.45     13.22 o
  -4  -4  13        0.00       -2.42     12.02 o
  -3  -4  13       14.19       15.13      7.11 o
  -2  -4  13      176.31      198.93     26.11 o
  -1  -4  13       34.94       32.05     14.99 o
   0  -4  13      111.55      103.94     14.84 o
   1  -4  13      735.99      723.60     26.84 o
   2  -4  13     1430.68     1401.88     38.50 o
   3  -4  13        0.33       -5.93     11.25 o
   4  -4  13        0.89        2.80     18.51 o
   5  -4  13      790.66      879.48     36.39 o
   6  -4  13       52.11       67.04     40.89 o
   7  -4  13       30.58       20.49     30.23 o
  -8  -3  13       58.10       62.42     22.44 o
  -7  -3  13      147.05      128.78     25.30 o
  -6  -3  13      149.47      166.24     12.96 o
  -5  -3  13       21.11       24.79     11.59 o
  -4  -3  13        0.51        6.55      7.95 o
  -3  -3  13        5.48        6.92      7.49 o
  -2  -3  13      785.64      788.54     31.11 o
  -1  -3  13       14.37        8.62      8.63 o
   0  -3  13       33.81       24.74      9.88 o
   1  -3  13       16.04        3.65      9.90 o
   2  -3  13        7.06       -5.31      8.87 o
   3  -3  13       60.26       70.42     16.10 o
   4  -3  13      194.25      161.26     16.66 o
   5  -3  13      768.53      756.53     38.88 o
   6  -3  13        4.03       23.58     27.70 o
   7  -3  13        0.64       15.66     28.77 o
  -8  -2  13       34.71       -3.52     19.79 o
  -7  -2  13     1010.98     1122.57     37.24 o
  -6  -2  13       31.06       21.25      9.60 o
  -5  -2  13       89.04       80.80     12.03 o
  -4  -2  13       17.87       35.93      7.73 o
  -3  -2  13       90.43       91.20      7.58 o
  -2  -2  13       58.76       65.39      9.40 o
  -1  -2  13        4.74       10.03      8.57 o
   0  -2  13      139.63      159.47     15.90 o
   1  -2  13       71.25       72.61     14.51 o
   2  -2  13       26.72        3.92      8.00 o
   3  -2  13       22.35        7.18     12.02 o
   4  -2  13      177.85      195.76     15.45 o
   5  -2  13        4.01        2.84     17.55 o
   6  -2  13        2.44        3.98     17.29 o
   7  -2  13        0.23      -14.01     27.94 o
  -8  -1  13      104.37       89.89     19.05 o
  -7  -1  13      966.18      952.42     36.93 o
  -6  -1  13      211.71      236.76     14.37 o
  -5  -1  13        3.27       -7.04      7.04 o
  -4  -1  13      134.26      117.35     16.05 o
  -3  -1  13      237.29      253.26     14.19 o
  -2  -1  13      233.78      246.27     19.77 o
  -1  -1  13        1.89       -0.89      8.87 o
   0  -1  13       10.19       16.74      9.68 o
   1  -1  13       90.36       82.40     25.76 o
   2  -1  13        8.27       11.76      9.10 o
   3  -1  13       21.86        3.02      9.81 o
   4  -1  13      142.16      137.79     40.29 o
   5  -1  13       21.85       30.18     24.09 o
   6  -1  13        0.56        5.98     18.17 o
   7  -1  13        0.13      -28.64     28.64 o
  -9   0  13        4.11       12.74     21.08 o
  -8   0  13      343.49      375.14     63.19 o
  -7   0  13        8.11       -0.91     27.72 o
  -6   0  13      106.80      106.62     12.17 o
  -5   0  13        2.46       10.64     10.06 o
  -4   0  13       97.64       97.64      9.28 o
  -3   0  13      109.89      123.39      9.31 o
  -2   0  13      427.16      406.56     28.63 o
  -1   0  13      125.22      106.35     10.37 o
   0   0  13       59.76       67.92     23.04 o
   1   0  13      179.50      171.40     25.15 o
   2   0  13        9.04       18.57     12.02 o
   3   0  13      121.73       78.57     10.87 o
   4   0  13        6.24      -14.43     26.21 o
   5   0  13       10.78       28.85     25.25 o
   6   0  13        1.64      -18.70     18.70 o
  -9   1  13        0.50       24.14     25.25 o
  -8   1  13      134.36      156.94     25.24 o
  -7   1  13        1.23       25.31     18.54 o
  -6   1  13      162.61      181.18     14.13 o
  -5   1  13        5.78        2.92      7.52 o
  -4   1  13       33.03       28.92      7.16 o
  -3   1  13      255.05      255.49     11.67 o
  -2   1  13      971.69      935.72     22.38 o
  -1   1  13       80.42       85.38     10.71 o
   0   1  13       93.27       75.32     18.41 o
   1   1  13       62.77       33.40     12.14 o
   2   1  13       51.86       73.28     12.53 o
   3   1  13      109.00      110.85     18.95 o
   4   1  13      218.60      180.54     22.18 o
   5   1  13        7.91       11.89     27.06 o
   6   1  13       58.45       53.97     29.41 o
  -9   2  13      143.93      310.98     42.56 o
  -8   2  13       32.11       30.08     26.16 o
  -7   2  13       52.61       66.40     24.43 o
  -6   2  13      238.79      252.12     13.97 o
  -5   2  13       74.40       68.55     12.02 o
  -4   2  13      253.24      270.13     12.00 o
  -3   2  13      544.39      559.28     18.82 o
  -2   2  13        8.34       -1.97     13.03 o
  -1   2  13      368.06      385.21     12.45 o
   0   2  13      107.87       88.47     15.54 o
   1   2  13       68.37       62.69      9.86 o
   2   2  13       57.41       56.58     20.63 o
   3   2  13      107.19       86.63     17.82 o
   4   2  13       73.25       71.95     18.99 o
   5   2  13        2.75       -8.25     18.07 o
   6   2  13       24.96       32.18     29.89 o
  -9   3  13        0.83       25.15     31.19 o
  -8   3  13        1.95      -11.41     17.45 o
  -7   3  13      253.29      268.19     28.07 o
  -6   3  13        2.09       -9.41     12.52 o
  -5   3  13       81.58       86.44      9.10 o
  -4   3  13        0.29       12.66      8.05 o
  -3   3  13      414.90      418.94     18.67 o
  -2   3  13     3245.42     3150.13     51.37 o
  -1   3  13        8.39        1.99     13.08 o
   0   3  13      321.51      293.37     13.03 o
   1   3  13        6.59        6.51     11.18 o
   2   3  13      175.36      143.14     22.24 o
   3   3  13        2.82       19.17     22.59 o
   4   3  13        5.74      -23.24     34.20 o
   5   3  13        2.71      -18.37     29.34 o
  -9   4  13        0.03       -0.43     27.21 o
  -8   4  13       15.35       -4.45     21.60 o
  -7   4  13      139.22      127.09     24.45 o
  -6   4  13      277.95      303.69     16.24 o
  -5   4  13      903.63      862.28     23.59 o
  -4   4  13       85.64       82.19     10.46 o
  -3   4  13        9.69       12.42      8.00 o
  -2   4  13      284.68      288.24     14.73 o
  -1   4  13        7.13       16.81     10.15 o
   0   4  13      205.55      183.51     21.88 o
   1   4  13      446.53      435.91     21.05 o
   2   4  13        3.75        9.01     22.76 o
   3   4  13        5.91       11.77     17.70 o
   4   4  13       72.00       40.41     29.42 o
   5   4  13        1.20       38.06     29.08 o
  -9   5  13      185.95      206.83     30.58 o
  -8   5  13       26.36       30.41     46.73 o
  -7   5  13       25.66       28.14     11.46 o
  -6   5  13        1.98       -2.51     14.59 o
  -5   5  13       89.48       73.30     10.51 o
  -4   5  13      160.18      148.00     11.96 o
  -3   5  13      224.03      201.51     25.26 o
  -2   5  13       12.12       14.54      9.56 o
  -1   5  13      202.96      211.77     14.89 o
   0   5  13       15.24       29.89     45.77 o
   1   5  13       45.74       30.67     13.67 o
   2   5  13       18.26       12.37     22.27 o
   3   5  13       58.25       53.63     21.24 o
   4   5  13       26.63       30.47     25.14 o
   5   5  13       88.63      173.55     36.59 o
  -9   6  13        0.04        4.41     29.78 o
  -8   6  13        0.55      -27.10     27.10 o
  -7   6  13       70.87       78.81     25.55 o
  -6   6  13       78.29       56.41     11.20 o
  -5   6  13        3.45       -9.59      9.59 o
  -4   6  13       10.44        3.02      9.32 o
  -3   6  13       39.83       41.74     15.44 o
  -2   6  13       27.72       31.69     14.49 o
  -1   6  13       24.92       16.23     15.54 o
   0   6  13        2.45        5.34     12.51 o
   1   6  13      555.50      615.54     26.71 o
   2   6  13      181.44      229.12     64.85 o
   3   6  13       26.65        9.18     27.61 o
   4   6  13       94.74       86.59     44.37 o
  -8   7  13       73.25       84.29     23.85 o
  -7   7  13       49.34       44.78     31.74 o
  -6   7  13      100.51       94.67     23.84 o
  -5   7  13       25.79      -10.56     19.06 o
  -4   7  13       44.61       29.10     12.54 o
  -3   7  13       20.49       48.11     33.15 o
  -2   7  13        2.23        1.65     10.52 o
  -1   7  13      133.23      115.12     16.22 o
   0   7  13      113.64      121.00     16.80 o
   1   7  13     1131.10     1111.86     37.52 o
   2   7  13        8.74       17.06     22.63 o
   3   7  13      212.06      190.11     27.47 o
  -8   8  13      164.75      178.03     46.94 o
  -7   8  13      147.41      170.91     16.90 o
  -6   8  13        0.17       19.62     19.52 o
  -5   8  13      120.59      151.71     17.20 o
  -4   8  13       75.06       80.46     13.94 o
  -3   8  13       28.18       19.23     14.20 o
  -2   8  13       14.79       15.80     14.13 o
  -1   8  13      170.23      172.73     14.82 o
   0   8  13      355.45      367.50     58.72 o
   1   8  13        8.30        9.56     15.46 o
   2   8  13        1.25        5.07     22.67 o
   3   8  13      238.03      213.54     48.25 o
  -7   9  13       30.23       19.03     22.03 o
  -6   9  13      127.27      172.85     18.88 o
  -5   9  13      514.95      448.87     25.83 o
  -4   9  13       40.67       40.25     13.38 o
  -3   9  13        0.02      -13.03     13.03 o
  -2   9  13       32.15       45.32     14.41 o
  -1   9  13       10.16       26.23     15.41 o
   0   9  13        0.72       20.96     15.66 o
   1   9  13       11.29       22.26     21.32 o
   2   9  13      169.65      163.93     28.02 o
  -7  10  13       92.11      167.47     26.71 o
  -6  10  13        0.16       21.23     21.68 o
  -5  10  13       30.52       52.20     16.82 o
  -4  10  13       22.47       13.10     18.01 o
  -3  10  13        0.40        4.76     20.57 o
  -2  10  13       20.32       25.84     23.49 o
  -1  10  13       30.54       28.18     19.79 o
   0  10  13       36.82       43.59     22.64 o
   1  10  13       45.80       41.97     24.41 o
  -6  11  13        3.52      -15.37     20.51 o
  -5  11  13        7.52       -9.47     22.79 o
  -4  11  13       18.66       17.16     18.55 o
  -3  11  13       10.48       35.30     22.21 o
  -2  11  13       22.31       26.37     21.34 o
  -1  11  13       16.05       24.26     29.79 o
  -1 -12  14      217.06      207.26     46.43 o
   0 -12  14        5.52      -20.65     21.79 o
   1 -12  14        8.11       23.17     19.89 o
   2 -12  14       18.63        6.37     19.29 o
   3 -12  14        0.07      -20.78     20.78 o
  -3 -11  14      121.84      139.95     25.55 o
  -2 -11  14      108.85      102.42     24.35 o
  -1 -11  14       43.62       45.11     17.43 o
   0 -11  14       35.25       34.06     31.24 o
   1 -11  14        0.19       -3.33     15.74 o
   2 -11  14       49.90       69.85     27.31 o
   3 -11  14        0.68       -5.39     14.54 o
   4 -11  14        0.32        8.60     14.54 o
   5 -11  14       11.20       -9.05     21.53 o
  -4 -10  14        2.57       16.00     18.01 o
  -3 -10  14        6.87       14.99     23.04 o
  -2 -10  14       96.58       91.54     21.66 o
  -1 -10  14      128.66      133.20     16.45 o
   0 -10  14      264.14      281.26     70.43 o
   1 -10  14      162.33      142.62     34.11 o
   2 -10  14       62.56       67.23     18.89 o
   3 -10  14        2.50       -3.42     27.61 o
   4 -10  14        5.16       -2.97     18.56 o
   5 -10  14       65.07      150.27     96.83 o
  -4  -9  14        6.74        4.02     16.00 o
  -3  -9  14      184.83      168.33     25.56 o
  -2  -9  14       31.69       16.45     18.66 o
  -1  -9  14       61.57       83.37     16.60 o
   0  -9  14      272.36      263.48     22.38 o
   1  -9  14      169.10      133.78     19.73 o
   2  -9  14       24.20       14.68     16.19 o
   3  -9  14        3.47       -0.57      9.35 o
   4  -9  14       54.39       55.84     21.45 o
   5  -9  14       30.04       42.04     15.22 o
   6  -9  14       64.89       79.44     17.85 o
  -5  -8  14        0.16       21.41     15.82 o
  -4  -8  14      302.78      339.70     28.07 o
  -3  -8  14       46.89       29.56     12.08 o
  -2  -8  14       52.07       50.62     27.82 o
  -1  -8  14       95.93      124.76     19.56 o
   0  -8  14      832.54      903.78     59.85 o
   1  -8  14        5.97      -11.37     11.37 o
   2  -8  14        8.76       24.15     17.50 o
   3  -8  14       14.19      -14.42     14.42 o
   4  -8  14      119.76      139.94     18.46 o
   5  -8  14        5.07        4.80     21.03 o
   6  -8  14       57.83       72.00     33.10 o
  -6  -7  14       16.07        5.30     16.50 o
  -5  -7  14       92.88      126.76     22.13 o
  -4  -7  14      508.97      558.55     33.01 o
  -3  -7  14     1169.25     1306.30     39.44 o
  -2  -7  14        0.51      -10.40     10.60 o
  -1  -7  14     1688.97     1694.27     43.90 o
   0  -7  14       35.85       46.98     14.03 o
   1  -7  14        0.90       -8.72     17.05 o
   2  -7  14       15.76       30.33     18.01 o
   3  -7  14        3.12       10.55     18.11 o
   4  -7  14      168.78      171.03     50.56 o
   5  -7  14        2.28        5.73     13.43 o
   6  -7  14      211.41      270.35     29.02 o
  -6  -6  14        8.21        1.97     12.63 o
  -5  -6  14      104.92       95.68     24.25 o
  -4  -6  14      242.28      268.95     22.84 o
  -3  -6  14       27.16       26.76     18.46 o
  -2  -6  14       78.74       65.14     12.83 o
  -1  -6  14        0.69        7.56     11.00 o
   0  -6  14        1.17        1.46     21.13 o
   1  -6  14      242.10      210.47     22.49 o
   2  -6  14        0.12        5.60     15.48 o
   3  -6  14       78.24      109.99     26.61 o
   4  -6  14        6.26        6.45     13.21 o
   5  -6  14       10.88        8.69     14.33 o
   6  -6  14       82.21      144.70     32.90 o
  -7  -5  14        0.01       10.61     24.60 o
  -6  -5  14       21.81       22.22     17.55 o
  -5  -5  14        3.52       38.68     33.20 o
  -4  -5  14       34.26       39.12     18.16 o
  -3  -5  14       27.01       16.66     12.07 o
  -2  -5  14       65.86       72.08     15.44 o
  -1  -5  14       15.50       29.16     11.17 o
   0  -5  14       18.05       14.08     13.57 o
   1  -5  14       72.09       89.09     17.17 o
   2  -5  14       37.45       40.26     33.20 o
   3  -5  14       82.94       82.47     14.22 o
   4  -5  14       17.39       13.64     12.62 o
   5  -5  14      166.64      153.79     29.63 o
   6  -5  14       41.12       37.66     31.84 o
  -7  -4  14        0.18        6.72     19.48 o
  -6  -4  14        0.13      -25.24     33.10 o
  -5  -4  14       48.47       43.06     19.57 o
  -4  -4  14        1.58        6.44     17.10 o
  -3  -4  14        2.29       -5.09      9.96 o
  -2  -4  14       48.53       68.32     12.54 o
  -1  -4  14       78.29       84.17     22.03 o
   0  -4  14       38.02       44.56     25.05 o
   1  -4  14      191.76      210.06     18.31 o
   2  -4  14      148.61      133.60     22.59 o
   3  -4  14       56.20       60.25     12.84 o
   4  -4  14       28.80       14.16     12.02 o
   5  -4  14      357.28      338.80     29.13 o
   6  -4  14       12.83       24.64     30.30 o
  -8  -3  14        0.69       -2.51     21.18 o
  -7  -3  14      437.83      438.11     26.27 o
  -6  -3  14      159.67      158.42     14.50 o
  -5  -3  14       36.62       36.27     15.64 o
  -4  -3  14        0.57        2.72     10.34 o
  -3  -3  14      149.48      138.63     15.34 o
  -2  -3  14      116.03       95.09      9.61 o
  -1  -3  14       19.33       14.69      9.11 o
   0  -3  14       19.38       29.20     14.25 o
   1  -3  14       80.15       70.26     12.06 o
   2  -3  14       27.21       29.55     11.04 o
   3  -3  14       54.59       45.71     12.61 o
   4  -3  14      290.87      288.67     51.22 o
   5  -3  14      141.68      181.55     32.20 o
   6  -3  14       54.47       60.78     29.98 o
  -8  -2  14       37.26       27.95     19.35 o
  -7  -2  14      551.16      550.03     33.63 o
  -6  -2  14      436.98      447.39     20.59 o
  -5  -2  14        4.07       17.12     11.29 o
  -4  -2  14      104.22      113.75     10.71 o
  -3  -2  14       69.58       57.91     12.09 o
  -2  -2  14      154.82      142.24     10.50 o
  -1  -2  14       26.39       21.38     18.11 o
   0  -2  14        1.50        4.71     10.30 o
   1  -2  14        1.02        3.83     22.08 o
   2  -2  14      251.16      232.24     18.54 o
   3  -2  14       48.33       39.33     13.23 o
   4  -2  14      456.77      532.64     38.21 o
   5  -2  14       13.20       14.65     21.13 o
   6  -2  14       19.95      -14.79     66.45 o
  -8  -1  14      201.72      187.89     26.26 o
  -7  -1  14        4.79        0.93     19.81 o
  -6  -1  14        6.29       11.62      8.47 o
  -5  -1  14        9.15       16.15     11.32 o
  -4  -1  14      570.43      560.13     19.03 o
  -3  -1  14      247.68      248.25     14.79 o
  -2  -1  14       97.13       79.61      9.56 o
  -1  -1  14       52.79       40.60     16.65 o
   0  -1  14       13.17       19.99     10.29 o
   1  -1  14       21.11       22.45     11.59 o
   2  -1  14        0.12       22.74     13.33 o
   3  -1  14        0.40        9.91     11.87 o
   4  -1  14       35.69       44.95     21.00 o
   5  -1  14       33.43       46.67     20.98 o
   6  -1  14        4.48       25.62     43.21 o
  -8   0  14       31.93       87.50     30.64 o
  -7   0  14       33.91       16.17     21.51 o
  -6   0  14       50.27       59.26     10.47 o
  -5   0  14      179.56      178.99     16.24 o
  -4   0  14      145.19      148.27     11.95 o
  -3   0  14      187.07      209.62     13.29 o
  -2   0  14       60.71       57.18     10.63 o
  -1   0  14      139.74      120.71     11.56 o
   0   0  14        0.92        2.94      8.52 o
   1   0  14       30.51       56.69     34.76 o
   2   0  14        3.37        6.81      7.73 o
   3   0  14       19.16        9.72      9.80 o
   4   0  14       61.87       79.40     18.77 o
   5   0  14        0.89       23.74     19.43 o
   6   0  14        3.02        0.43     55.83 o
  -8   1  14      409.49      421.05     33.99 o
  -7   1  14        2.25       -9.52     20.26 o
  -6   1  14      121.55      134.62     12.53 o
  -5   1  14      119.82       95.10     11.99 o
  -4   1  14        3.87       12.79      8.00 o
  -3   1  14        0.08        0.34      9.55 o
  -2   1  14      116.80      105.74     11.09 o
  -1   1  14      282.46      262.55     14.02 o
   0   1  14      305.64      303.24     14.58 o
   1   1  14       56.67       45.06     23.14 o
   2   1  14       28.51       16.77     15.04 o
   3   1  14        4.73       30.65     17.82 o
   4   1  14      156.20      156.13     27.97 o
   5   1  14        5.64       -4.10     28.72 o
   6   1  14        0.08        3.01     39.28 o
  -8   2  14       96.62       91.75     43.16 o
  -7   2  14       32.27       33.30     21.30 o
  -6   2  14      149.76      152.37     13.87 o
  -5   2  14        0.59       -2.11      8.96 o
  -4   2  14       65.47       55.73      8.88 o
  -3   2  14      413.99      406.20     14.65 o
  -2   2  14      101.95       76.39      9.66 o
  -1   2  14      184.31      171.41     14.04 o
   0   2  14       14.32       14.64     10.06 o
   1   2  14        8.12      -13.01     28.57 o
   2   2  14      172.65      146.83     20.06 o
   3   2  14      132.37       89.39     26.71 o
   4   2  14        9.77       65.34     27.24 o
   5   2  14       23.45        7.29     28.77 o
  -8   3  14       76.86       10.06     41.25 o
  -7   3  14      245.48      304.06     54.43 o
  -6   3  14        3.04       -1.58      9.22 o
  -5   3  14        1.33       -3.19      8.25 o
  -4   3  14        0.50        8.81      8.63 o
  -3   3  14      415.49      420.46     14.93 o
  -2   3  14      325.02      311.26     12.63 o
  -1   3  14      190.40      198.08     11.35 o
   0   3  14      110.29       70.09     14.03 o
   1   3  14      166.47      145.03     19.34 o
   2   3  14      202.34      213.85     23.62 o
   3   3  14       21.74       25.72     19.05 o
   4   3  14        0.13       21.96     27.81 o
   5   3  14        8.08       42.68     32.10 o
  -8   4  14        0.78        7.87     27.37 o
  -7   4  14        2.73        9.27     24.04 o
  -6   4  14       76.78      108.25     20.02 o
  -5   4  14        1.29        3.32     11.94 o
  -4   4  14       78.35       80.38     12.46 o
  -3   4  14       22.97       14.34      8.76 o
  -2   4  14       28.52       16.22      8.68 o
  -1   4  14        0.16       -4.14      7.75 o
   0   4  14        1.50        1.64     16.55 o
   1   4  14        5.80        9.23     25.05 o
   2   4  14        0.04       10.43     45.62 o
   3   4  14       45.13       57.01     20.24 o
   4   4  14       20.53       36.87     30.58 o
  -8   5  14       69.64      108.89     27.12 o
  -7   5  14        2.91       -8.20     28.12 o
  -6   5  14        0.06       15.84     11.39 o
  -5   5  14        3.62        8.95     13.73 o
  -4   5  14       46.53       54.95     11.49 o
  -3   5  14      114.95      114.13     12.41 o
  -2   5  14       11.33        7.07      9.22 o
  -1   5  14        9.54       17.52     10.01 o
   0   5  14       17.63        3.70     22.58 o
   1   5  14        9.28       30.11     15.30 o
   2   5  14      121.73       90.76     27.74 o
   3   5  14       20.11       19.56     20.78 o
   4   5  14       10.62       -1.66     22.72 o
  -8   6  14       43.12       48.42     36.87 o
  -7   6  14       10.58       17.22     20.62 o
  -6   6  14       99.14      129.99     17.21 o
  -5   6  14        1.89        1.98     16.50 o
  -4   6  14        3.89       -5.99      8.05 o
  -3   6  14        0.36       -9.58      9.58 o
  -2   6  14        9.40      -10.21     10.61 o
  -1   6  14       31.32       66.91     25.00 o
   0   6  14        0.21       -1.22     13.78 o
   1   6  14      180.73      218.38     21.99 o
   2   6  14      132.18      137.95     25.24 o
   3   6  14       58.05       49.06     25.39 o
  -8   7  14       30.56       28.27     42.76 o
  -7   7  14       21.93       39.30     22.74 o
  -6   7  14      115.85      108.32     16.77 o
  -5   7  14        7.65        6.54     13.79 o
  -4   7  14       22.75       -7.68      9.56 o
  -3   7  14       44.16       41.60      9.61 o
  -2   7  14      160.44      145.24     19.76 o
  -1   7  14      201.88      206.56     24.40 o
   0   7  14        2.52       -1.52     19.57 o
   1   7  14      418.46      483.56     26.18 o
   2   7  14       42.35       42.30     23.89 o
   3   7  14       15.06        0.09     24.70 o
  -7   8  14      126.54      144.07     17.98 o
  -6   8  14       70.30       58.14     22.84 o
  -5   8  14      139.86      147.54     17.99 o
  -4   8  14       15.18       19.73     18.51 o
  -3   8  14       26.05       14.37     12.72 o
  -2   8  14        8.02       10.39     26.61 o
  -1   8  14        0.67       -5.23     15.88 o
   0   8  14        2.12      -10.90     18.56 o
   1   8  14      209.77      212.64     33.05 o
   2   8  14        3.17       29.98     25.47 o
  -7   9  14      178.43      261.31     24.43 o
  -6   9  14        0.34       11.60     15.12 o
  -5   9  14       32.54       54.04     17.18 o
  -4   9  14      113.33      110.19     18.88 o
  -3   9  14       54.86       59.88     15.44 o
  -2   9  14       30.99        5.39     21.11 o
  -1   9  14      213.22      225.65     49.10 o
   0   9  14      245.81      213.54     19.79 o
   1   9  14        3.48       20.04     23.32 o
  -6  10  14        0.19      -16.73     22.25 o
  -5  10  14      188.90      255.82     23.57 o
  -4  10  14       19.65       26.66     39.69 o
  -3  10  14       18.35       18.26     22.58 o
  -2  10  14        9.61      -15.82     16.89 o
  -1  10  14        4.23      -14.02     30.58 o
  -1 -11  15       38.00       24.21     22.35 o
   0 -11  15       35.68       62.84     17.59 o
   1 -11  15        0.07      -11.09     16.49 o
   2 -11  15        6.01       24.89     16.50 o
   3 -11  15       64.74      103.84     45.72 o
  -3 -10  15        3.04        7.14     24.14 o
  -2 -10  15       78.03       65.39     23.04 o
  -1 -10  15        1.23        1.20     17.10 o
   0 -10  15       80.69      123.67     19.79 o
   1 -10  15       11.61        6.21     16.47 o
   2 -10  15        7.10       25.64     28.67 o
   3 -10  15       39.00       52.72     34.61 o
   4 -10  15       51.44       26.42     23.86 o
  -4  -9  15      287.12      329.23     29.88 o
  -3  -9  15      305.62      339.70     31.60 o
  -2  -9  15      267.68      258.73     24.35 o
  -1  -9  15       22.39        7.96     14.20 o
   0  -9  15      232.81      184.05     23.11 o
   1  -9  15        2.89       13.54     19.01 o
   2  -9  15        2.24       22.62     18.73 o
   3  -9  15       47.44       43.87     20.73 o
   4  -9  15       21.42       11.64     18.10 o
   5  -9  15      112.23       82.15     24.65 o
  -5  -8  15       58.13       83.40     23.14 o
  -4  -8  15       94.75       95.47     24.15 o
  -3  -8  15       69.69       74.45     17.00 o
  -2  -8  15       21.78       43.23     15.17 o
  -1  -8  15      502.12      501.71     35.98 o
   0  -8  15      273.25      284.62     20.81 o
   1  -8  15       30.93       26.33     18.75 o
   2  -8  15       55.60       67.14     21.16 o
   3  -8  15       23.19       25.09     15.40 o
   4  -8  15       25.37       67.30     19.55 o
   5  -8  15        7.34      -15.38     17.94 o
  -5  -7  15       58.33       70.62     21.33 o
  -4  -7  15      477.26      536.29     36.73 o
  -3  -7  15      574.35      612.33     33.01 o
  -2  -7  15       48.74       67.41     14.11 o
  -1  -7  15      135.13      142.97     15.40 o
   0  -7  15       37.92       29.22     29.12 o
   1  -7  15        5.45       -6.35     38.73 o
   2  -7  15        1.20       22.57     33.80 o
   3  -7  15      324.29      371.40     27.21 o
   4  -7  15        1.20      -16.58     16.58 o
   5  -7  15       33.54       49.24     32.14 o
  -6  -6  15        0.00      -17.15     17.15 o
  -5  -6  15        0.38       -2.49     11.32 o
  -4  -6  15       30.00       59.35     19.11 o
  -3  -6  15        9.06       26.14     12.09 o
  -2  -6  15      118.03      108.44     51.61 o
  -1  -6  15      252.84      264.71     17.30 o
   0  -6  15       97.59      100.92     15.78 o
   1  -6  15       22.88       23.27     12.10 o
   2  -6  15        2.94       12.94     25.75 o
   3  -6  15      161.46      158.24     27.62 o
   4  -6  15       33.84       36.16     19.28 o
   5  -6  15      191.87      221.75     48.95 o
   6  -6  15       62.97       26.80     28.17 o
  -6  -5  15        9.76       -5.04     23.64 o
  -5  -5  15        2.35       -3.34     14.61 o
  -4  -5  15       28.19       21.78     14.64 o
  -3  -5  15        0.89        2.63     18.16 o
  -2  -5  15       38.64       20.20     13.08 o
  -1  -5  15        4.68       18.90     14.59 o
   0  -5  15      208.20      183.50     35.92 o
   1  -5  15      121.41      110.71     19.22 o
   2  -5  15       29.89        5.12     12.02 o
   3  -5  15      942.76      909.69     32.17 o
   4  -5  15        0.82       27.23     25.20 o
   5  -5  15      139.34      161.58     26.40 o
   6  -5  15       52.49       53.59     38.68 o
  -7  -4  15       53.94       44.40     20.03 o
  -6  -4  15        1.74        0.90     13.10 o
  -5  -4  15       22.72       22.93     19.06 o
  -4  -4  15      192.53      206.76     46.69 o
  -3  -4  15       19.20       -6.42      8.35 o
  -2  -4  15        2.86        1.43     10.34 o
  -1  -4  15      262.98      289.79     24.55 o
   0  -4  15       53.38       47.62     16.71 o
   1  -4  15      192.33      200.11     16.06 o
   2  -4  15      395.24      377.56     21.83 o
   3  -4  15      666.22      612.70     33.32 o
   4  -4  15       51.84       48.54     19.22 o
   5  -4  15       50.24       65.28     30.55 o
   6  -4  15       37.99       63.66     29.05 o
  -7  -3  15       91.06       77.52     21.64 o
  -6  -3  15       21.66        3.74     12.30 o
  -5  -3  15        0.06        0.89     12.91 o
  -4  -3  15        7.13       11.62     14.95 o
  -3  -3  15      343.29      320.92     16.44 o
  -2  -3  15       64.86       59.28     24.09 o
  -1  -3  15       11.90       26.55     15.59 o
   0  -3  15        0.13        2.56     12.75 o
   1  -3  15      267.97      255.92     19.42 o
   2  -3  15      507.40      399.01     22.01 o
   3  -3  15        7.28        5.06     13.47 o
   4  -3  15      149.37      190.44     87.08 o
   5  -3  15       18.14       89.04     46.98 o
   6  -3  15       19.61       25.27     21.23 o
  -7  -2  15       66.71       69.63     24.97 o
  -6  -2  15       42.54       37.54     13.10 o
  -5  -2  15        0.93       -7.83     13.80 o
  -4  -2  15       52.32       72.05     15.34 o
  -3  -2  15      226.87      220.82     14.98 o
  -2  -2  15        0.05        7.24      9.05 o
  -1  -2  15       31.54       22.32     10.46 o
   0  -2  15       86.79       74.31     12.88 o
   1  -2  15        1.14       20.60     33.70 o
   2  -2  15        9.46        3.72     11.93 o
   3  -2  15       16.04        2.31     27.11 o
   4  -2  15       36.49       59.92     28.31 o
   5  -2  15        0.88        0.52     29.14 o
   6  -2  15        0.65        7.87     23.64 o
  -8  -1  15        0.33       18.02     24.75 o
  -7  -1  15        6.96       -4.64     21.73 o
  -6  -1  15      255.26      256.33     17.03 o
  -5  -1  15       40.55       29.17     21.03 o
  -4  -1  15      896.13      864.24     25.52 o
  -3  -1  15       38.47       37.52     14.08 o
  -2  -1  15       86.93      102.75     11.31 o
  -1  -1  15      180.26      162.11     15.10 o
   0  -1  15       54.74       36.47     15.61 o
   1  -1  15        0.75       -4.53      8.89 o
   2  -1  15       27.84        6.64     14.54 o
   3  -1  15        2.26        4.33     33.05 o
   4  -1  15       39.37       66.66     46.93 o
   5  -1  15       26.96      -28.59     28.59 o
  -8   0  15      160.08      215.75     41.65 o
  -7   0  15        1.39        7.98     23.86 o
  -6   0  15        3.82        6.67     12.30 o
  -5   0  15      115.50      107.37     15.09 o
  -4   0  15      534.67      521.81     49.82 o
  -3   0  15        2.78       12.99     11.34 o
  -2   0  15       87.68       71.38     11.75 o
  -1   0  15       28.75       28.61      9.84 o
   0   0  15        6.51       13.45     19.16 o
   1   0  15       12.66      -11.61     11.61 o
   2   0  15        7.81      -12.12     12.12 o
   3   0  15        0.59      -12.55     38.68 o
   4   0  15       20.00       33.09     31.69 o
   5   0  15        3.18       36.87     31.03 o
  -8   1  15        9.01       22.47     35.76 o
  -7   1  15        0.13       -7.69     23.51 o
  -6   1  15        4.80        0.23     12.98 o
  -5   1  15      190.14      193.60     16.16 o
  -4   1  15       83.82      102.80     12.65 o
  -3   1  15       18.19       22.06     19.52 o
  -2   1  15      162.19      138.03     11.75 o
  -1   1  15       20.28       15.48     11.17 o
   0   1  15      354.59      325.40     16.94 o
   1   1  15        0.34       12.55     14.03 o
   2   1  15      127.87      148.72     21.05 o
   3   1  15        0.22       -0.36     18.50 o
   4   1  15      120.29      118.06     32.07 o
   5   1  15       60.06       23.02     23.32 o
  -8   2  15        0.52      -28.27     28.27 o
  -7   2  15       28.87       17.09     36.77 o
  -6   2  15       16.07       24.34     11.57 o
  -5   2  15       16.29       18.15     10.44 o
  -4   2  15     1075.26     1083.21     28.79 o
  -3   2  15        0.05       -7.23     10.56 o
  -2   2  15      148.02      107.90     24.55 o
  -1   2  15       23.78        6.65     11.07 o
   0   2  15       48.47       31.56     11.05 o
   1   2  15        2.15       -3.70     23.14 o
   2   2  15       40.14       13.48     20.23 o
   3   2  15       21.33       38.85     29.27 o
   4   2  15       14.57      -18.01     47.78 o
   5   2  15      139.86      203.14     30.52 o
  -8   3  15       65.11      131.09     34.10 o
  -7   3  15        0.08      -38.43     38.43 o
  -6   3  15      268.44      224.15     23.04 o
  -5   3  15      442.41      460.40     31.30 o
  -4   3  15       95.47      102.19     11.55 o
  -3   3  15       41.64       40.75      8.93 o
  -2   3  15       52.17       42.00     21.78 o
  -1   3  15      377.92      332.14     22.23 o
   0   3  15        4.78       19.01     11.72 o
   1   3  15       63.29       67.37     17.82 o
   2   3  15      124.44      101.51     27.76 o
   3   3  15        6.45       14.10     30.18 o
   4   3  15        3.80      -16.95     21.74 o
  -8   4  15       83.10      135.88     29.43 o
  -7   4  15        3.26       -8.43     26.45 o
  -6   4  15      237.94      248.13     30.99 o
  -5   4  15      203.20      204.28     17.33 o
  -4   4  15        7.00       15.23      8.86 o
  -3   4  15       73.29       63.08      9.92 o
  -2   4  15       79.68       73.89     13.68 o
  -1   4  15       47.43       46.51     18.71 o
   0   4  15       60.74       62.27     18.23 o
   1   4  15      105.55       92.55     26.34 o
   2   4  15        4.22       15.44     32.59 o
   3   4  15        4.13        1.80     21.80 o
   4   4  15        3.57        0.20     25.92 o
  -8   5  15        2.86        2.56     24.12 o
  -7   5  15      140.74      150.76     14.82 o
  -6   5  15        1.87        2.82     14.09 o
  -5   5  15        6.79       11.70     13.07 o
  -4   5  15       39.19       48.90     12.83 o
  -3   5  15      155.09      170.70     15.52 o
  -2   5  15        7.48       11.64     11.81 o
  -1   5  15        6.51       28.75     24.65 o
   0   5  15        8.11       18.68     13.23 o
   1   5  15        0.01       -8.95     25.96 o
   2   5  15        0.02       -6.66     20.91 o
   3   5  15       72.71       14.14     63.43 o
  -7   6  15       17.90       17.87     12.61 o
  -6   6  15       33.65       39.63     11.87 o
  -5   6  15       22.07       19.65     29.68 o
  -4   6  15        4.20        7.79     12.47 o
  -3   6  15       96.42      101.22     32.19 o
  -2   6  15       23.21        7.01     15.61 o
  -1   6  15      165.47      206.30     23.49 o
   0   6  15       19.08       35.23     15.39 o
   1   6  15       26.53       16.03     44.31 o
   2   6  15        8.12       29.72     33.70 o
  -7   7  15        8.36       19.37     14.93 o
  -6   7  15        5.39       13.53     15.64 o
  -5   7  15       25.18       31.50     13.44 o
  -4   7  15        0.52       14.07     17.52 o
  -3   7  15      171.32      197.93     21.75 o
  -2   7  15       18.27       21.83     20.29 o
  -1   7  15      344.33      413.11     37.99 o
   0   7  15      299.91      320.22     31.55 o
   1   7  15       89.92       41.22     23.46 o
   2   7  15       29.91       57.10     49.24 o
  -6   8  15        0.74       18.29     14.36 o
  -5   8  15      118.74      164.86     25.45 o
  -4   8  15        0.10        2.51     19.62 o
  -3   8  15       28.09       -9.84     19.67 o
  -2   8  15       36.10       31.88     14.10 o
  -1   8  15       21.76       25.08     23.02 o
   0   8  15       62.48      110.11     18.59 o
   1   8  15       10.86       -3.08     24.41 o
  -5   9  15        1.11       41.77     56.39 o
  -4   9  15        3.81      -15.88     21.52 o
  -3   9  15        6.17       -2.07     21.63 o
  -2   9  15      113.37      101.27     20.21 o
  -1   9  15       81.95      110.34     31.54 o
  -2 -10  16        2.36       22.03     21.13 o
  -1 -10  16        4.01       55.26     54.83 o
   0 -10  16        0.83       12.02     15.74 o
   1 -10  16        8.34       20.72     18.89 o
   2 -10  16      193.39      163.69     28.56 o
   3 -10  16       22.26        7.81     25.35 o
  -3  -9  16       31.64       42.25     21.03 o
  -2  -9  16       35.47        7.95     24.04 o
  -1  -9  16        3.14       13.72     14.25 o
   0  -9  16       26.89       35.25     16.45 o
   1  -9  16       66.71       50.71     16.82 o
   2  -9  16       83.12      103.57     17.56 o
   3  -9  16       54.66       56.81     20.71 o
   4  -9  16      395.05      516.35     33.51 o
  -4  -8  16        5.64      -16.00     16.00 o
  -3  -8  16      188.03      220.34     24.45 o
  -2  -8  16       88.19       74.32     25.25 o
  -1  -8  16       62.51       37.80     25.20 o
   0  -8  16        4.51       12.38     16.34 o
   1  -8  16       57.72       52.36     17.94 o
   2  -8  16       63.99       77.74     24.25 o
   3  -8  16       95.32       62.07     19.97 o
   4  -8  16       31.16       79.64     23.65 o
  -4  -7  16        3.71       27.06     22.13 o
  -3  -7  16        7.02       11.07     16.10 o
  -2  -7  16       39.91       39.77     22.23 o
  -1  -7  16      309.73      313.03     33.26 o
   0  -7  16        9.90       25.43     13.11 o
   1  -7  16       24.95       22.65     27.26 o
   2  -7  16       38.07       52.41     17.02 o
   3  -7  16       78.45      124.65     19.49 o
   4  -7  16       12.39       43.97     18.12 o
   5  -7  16       14.18        2.29     33.10 o
  -5  -6  16      133.45      156.14     19.82 o
  -4  -6  16        6.75       -7.95     20.92 o
  -3  -6  16       56.17       68.51     19.92 o
  -2  -6  16        8.10       13.30     17.87 o
  -1  -6  16        4.35       43.27     26.71 o
   0  -6  16        0.39        9.27     13.90 o
   1  -6  16        2.19       29.15     16.30 o
   2  -6  16       22.66       52.79     39.59 o
   3  -6  16       59.14       36.06     20.82 o
   4  -6  16       13.31        6.28     16.73 o
   5  -6  16        0.07       -2.70     22.43 o
  -6  -5  16        1.98       16.86     20.20 o
  -5  -5  16        0.11       -1.67     16.21 o
  -4  -5  16        0.85       -7.46     21.63 o
  -3  -5  16       11.58       -5.94     13.98 o
  -2  -5  16      143.45      202.48     19.52 o
  -1  -5  16       77.02       72.44     17.23 o
   0  -5  16       35.06       66.73     24.35 o
   1  -5  16       27.11       16.63     18.41 o
   2  -5  16       66.16       64.62     16.37 o
   3  -5  16      399.37      414.58     67.32 o
   4  -5  16       77.81       31.04     30.45 o
   5  -5  16       60.15       66.63     24.11 o
  -6  -4  16       37.84       39.64     19.16 o
  -5  -4  16       32.40       37.50     13.74 o
  -4  -4  16       87.43       92.68     16.23 o
  -3  -4  16        6.46        1.00     12.52 o
  -2  -4  16        1.58      -15.12     16.66 o
  -1  -4  16       23.21       42.12     16.50 o
   0  -4  16       45.15       38.72     44.37 o
   1  -4  16      127.23       97.62     17.14 o
   2  -4  16      338.13      274.80     50.77 o
   3  -4  16      357.66      331.37     33.26 o
   4  -4  16        5.06       -3.61     62.37 o
   5  -4  16       10.09      -26.98     31.54 o
  -6  -3  16      253.45      282.28     19.46 o
  -5  -3  16       17.34       31.16     14.82 o
  -4  -3  16      130.21      115.34     25.10 o
  -3  -3  16       34.88       47.87     13.32 o
  -2  -3  16      216.59      205.99     15.78 o
  -1  -3  16      109.62       89.66     26.76 o
   0  -3  16       23.39       43.68     14.51 o
   1  -3  16       52.74       59.02     40.79 o
   2  -3  16      248.30      192.14     19.07 o
   3  -3  16       91.26      105.21     16.83 o
   4  -3  16       25.65        7.38     24.09 o
   5  -3  16      255.91      283.45     83.41 o
  -7  -2  16      167.62      195.02     27.52 o
  -6  -2  16       74.59       93.86     33.30 o
  -5  -2  16      449.50      489.72     51.17 o
  -4  -2  16       13.50        9.37     13.65 o
  -3  -2  16        0.52       -3.20     10.41 o
  -2  -2  16       44.07       34.57     13.26 o
  -1  -2  16        0.11       10.46      9.84 o
   0  -2  16      148.57      120.77     30.33 o
   1  -2  16       42.61       16.33     13.93 o
   2  -2  16       16.92       16.24     14.31 o
   3  -2  16        1.84       -0.54     30.13 o
   4  -2  16      139.47      161.60     27.31 o
   5  -2  16        0.46      -16.04     47.28 o
  -7  -1  16      390.63      451.67     79.09 o
  -6  -1  16      122.13      116.38     15.69 o
  -5  -1  16      178.99      197.81     17.11 o
  -4  -1  16       36.72       38.34     15.44 o
  -3  -1  16      297.26      293.54     26.62 o
  -2  -1  16        5.11       -2.25      9.94 o
  -1  -1  16       68.61       57.16     13.35 o
   0  -1  16      134.70      158.87     19.62 o
   1  -1  16       20.05       19.88     12.08 o
   2  -1  16       13.01       32.71     17.71 o
   3  -1  16        2.90       12.66     18.41 o
   4  -1  16        9.66      -12.37     23.19 o
   5  -1  16        1.63      -34.56     34.56 o
  -7   0  16       46.84       90.78     23.80 o
  -6   0  16      120.20       91.08     14.21 o
  -5   0  16        1.33       10.14     12.98 o
  -4   0  16        3.72       22.14     13.00 o
  -3   0  16      149.38      131.83     14.96 o
  -2   0  16      145.42      133.54     14.68 o
  -1   0  16       22.82       22.47     18.51 o
   0   0  16      149.84      125.18     32.50 o
   1   0  16       50.67       43.65     14.05 o
   2   0  16        0.00       -1.28     23.04 o
   3   0  16        0.26       31.56     21.17 o
   4   0  16       17.37        5.41     22.66 o
  -7   1  16        3.96       20.42     35.11 o
  -6   1  16        2.93       -0.37     11.86 o
  -5   1  16      180.70      193.56     48.45 o
  -4   1  16      389.31      400.05     21.71 o
  -3   1  16       25.91       32.24     11.01 o
  -2   1  16       11.29        4.84     13.03 o
  -1   1  16       64.67       51.95     12.30 o
   0   1  16       95.53       80.38     18.06 o
   1   1  16       54.66       41.87     13.51 o
   2   1  16        0.01       14.21     27.61 o
   3   1  16       22.78       45.25     30.97 o
   4   1  16       89.44       73.01     25.25 o
  -7   2  16        0.62      -20.93     20.93 o
  -6   2  16        1.83       24.51     13.08 o
  -5   2  16      111.88       97.83     17.51 o
  -4   2  16      272.22      298.42     20.20 o
  -3   2  16       21.76       39.74     12.80 o
  -2   2  16      238.35      178.38     16.47 o
  -1   2  16       23.90       12.57     12.85 o
   0   2  16       98.84       92.62     20.21 o
   1   2  16        8.80       31.11     25.32 o
   2   2  16        0.08       46.58     31.14 o
   3   2  16        0.15       36.17     30.59 o
   4   2  16        0.02       53.92     25.17 o
  -7   3  16        1.53       12.17     29.17 o
  -6   3  16       68.28       59.07     17.24 o
  -5   3  16      206.21      260.96     23.84 o
  -4   3  16      510.08      515.55     30.47 o
  -3   3  16      132.84      114.78     14.32 o
  -2   3  16      581.86      498.12     26.16 o
  -1   3  16        0.21       -5.22     12.26 o
   0   3  16        7.04        5.90     16.10 o
   1   3  16       49.68       73.37     28.80 o
   2   3  16       11.62       -4.09     20.14 o
   3   3  16        0.62       16.38     32.89 o
  -7   4  16       49.82       58.45     24.56 o
  -6   4  16       40.07       66.26     15.19 o
  -5   4  16      346.34      321.44     27.83 o
  -4   4  16      105.76      117.24     20.09 o
  -3   4  16      350.83      269.30     20.89 o
  -2   4  16      183.50      135.59     24.45 o
  -1   4  16        0.27       18.88     15.43 o
   0   4  16        8.42       -1.81     35.71 o
   1   4  16        1.59        3.56     38.83 o
   2   4  16       33.70       23.42     27.67 o
   3   4  16       39.35        5.89     34.78 o
  -7   5  16      120.94      126.61     31.52 o
  -6   5  16        0.11        8.66     22.68 o
  -5   5  16      125.27      123.78     26.11 o
  -4   5  16       22.99        9.64     26.16 o
  -3   5  16      414.57      428.52     26.14 o
  -2   5  16       22.62       38.85     30.83 o
  -1   5  16       37.94       20.28     17.92 o
   0   5  16        2.57        6.75     15.51 o
   1   5  16       23.52       26.27     21.49 o
   2   5  16       10.72      -12.99     23.51 o
  -6   6  16       41.69       37.07     43.81 o
  -5   6  16       15.23       11.60     25.70 o
  -4   6  16       67.77      125.62     44.87 o
  -3   6  16       32.42       26.01     19.20 o
  -2   6  16       33.08       17.21     16.85 o
  -1   6  16       59.42       90.36     30.03 o
   0   6  16        6.42        2.43     15.71 o
   1   6  16      121.59      174.17     89.09 o
  -6   7  16        0.06      -14.80     14.80 o
  -5   7  16        5.26       16.45     63.43 o
  -4   7  16        0.30       11.88     20.45 o
  -3   7  16      123.13      126.01     20.81 o
  -2   7  16       77.49      124.93     29.53 o
  -1   7  16       31.81       45.36     30.28 o
   0   7  16       15.81       21.01     16.64 o
  -5   8  16       44.40       34.14     28.45 o
  -4   8  16       86.43       99.58     25.96 o
  -3   8  16        4.01        2.66     26.06 o
  -2   8  16       17.70       39.44     15.50 o
  -1   8  16        5.85       27.06     23.98 o
  -1  -9  17       36.00       47.58     23.05 o
   0  -9  17       97.71       72.43     19.36 o
   1  -9  17       34.27       35.87     56.39 o
   2  -9  17       46.74       48.01     22.17 o
  -3  -8  17      206.09      194.79     24.75 o
  -2  -8  17       11.38       19.11     20.22 o
  -1  -8  17        7.73        5.26     16.14 o
   0  -8  17      143.86      150.35     22.19 o
   1  -8  17      321.22      335.12     26.65 o
   2  -8  17       16.48        7.84     19.56 o
   3  -8  17        2.68       12.96     51.20 o
  -4  -7  17       68.61       96.68     28.07 o
  -3  -7  17      173.43      164.20     25.15 o
  -2  -7  17       25.39       58.45     25.25 o
  -1  -7  17      154.39      192.22     23.35 o
   0  -7  17       10.80       34.41     16.58 o
   1  -7  17        8.85       17.84     18.60 o
   2  -7  17        1.99       -6.36     18.81 o
   3  -7  17      141.93      170.61     24.40 o
  -4  -6  17       61.28       52.31     26.16 o
  -3  -6  17       20.54       33.30     21.23 o
  -2  -6  17      127.87       87.24     16.17 o
  -1  -6  17      346.27      350.82     52.28 o
   0  -6  17        2.38      -17.91     17.91 o
   1  -6  17       38.39       63.94     18.09 o
   2  -6  17       20.90       14.56     15.51 o
   3  -6  17       66.22       95.49     20.82 o
   4  -6  17        0.01      -22.22     25.20 o
  -5  -5  17        4.69       -0.37     26.11 o
  -4  -5  17       29.29       36.75     17.66 o
  -3  -5  17       84.94       76.66     24.95 o
  -2  -5  17        9.47       10.73     13.99 o
  -1  -5  17       80.30       86.94     17.49 o
   0  -5  17        5.69       34.19     15.91 o
   1  -5  17       15.77       24.67     17.79 o
   2  -5  17       14.89       16.25     17.49 o
   3  -5  17        9.28       18.76     20.51 o
   4  -5  17       65.00       93.83     34.64 o
  -5  -4  17        2.28       -0.76     16.59 o
  -4  -4  17        9.44        8.39     16.09 o
  -3  -4  17       38.56       50.90     15.91 o
  -2  -4  17       38.27       37.68     13.83 o
  -1  -4  17      313.26      342.75     22.17 o
   0  -4  17        5.06       -5.35     15.34 o
   1  -4  17       47.47       23.37     29.68 o
   2  -4  17       77.79       77.72     21.16 o
   3  -4  17       35.69       37.11     17.74 o
   4  -4  17        3.98      -20.87     31.61 o
  -6  -3  17       10.23       22.72     24.83 o
  -5  -3  17       16.51       37.23     16.98 o
  -4  -3  17       15.10       35.91     14.60 o
  -3  -3  17        4.56       -2.45     14.55 o
  -2  -3  17       24.45       10.99     18.51 o
  -1  -3  17       45.62       46.28     14.09 o
   0  -3  17        0.00        9.33     15.21 o
   1  -3  17       54.05       76.60     21.11 o
   2  -3  17        8.52      -11.06     15.50 o
   3  -3  17       19.17       54.14     24.15 o
   4  -3  17      515.73      598.93     48.05 o
  -6  -2  17      644.87      677.61     29.23 o
  -5  -2  17       42.81       26.88     18.11 o
  -4  -2  17        9.05       23.18     23.54 o
  -3  -2  17        1.61       -0.86     16.62 o
  -2  -2  17       92.05       90.63     15.80 o
  -1  -2  17        7.43       13.41     12.61 o
   0  -2  17      160.14      150.27     33.76 o
   1  -2  17        3.94      -13.41     17.52 o
   2  -2  17        4.12       10.05     15.37 o
   3  -2  17       20.74       66.03     23.40 o
   4  -2  17      146.33       95.20     25.57 o
  -6  -1  17      113.48      137.93     18.74 o
  -5  -1  17       61.88       90.24     17.73 o
  -4  -1  17       15.58       37.12     14.82 o
  -3  -1  17       36.74       35.20     21.28 o
  -2  -1  17        3.50       13.08     16.05 o
  -1  -1  17       18.79       47.18     24.24 o
   0  -1  17      112.51       98.61     18.98 o
   1  -1  17        2.25      -27.52     33.25 o
   2  -1  17        0.18      -10.34     11.94 o
   3  -1  17       27.32       13.62     20.59 o
   4  -1  17      436.56      406.71     36.03 o
  -6   0  17      127.41      132.51     21.08 o
  -5   0  17       11.76        7.54     14.12 o
  -4   0  17       71.83       52.81     19.33 o
  -3   0  17        0.34       -4.97     12.07 o
  -2   0  17        4.46       -2.09      8.21 o
  -1   0  17       12.23       26.57     12.47 o
   0   0  17       43.84       56.26     18.96 o
   1   0  17       84.03      119.30     15.55 o
   2   0  17       12.14       27.22     20.23 o
   3   0  17      114.18      164.98     27.97 o
  -6   1  17       91.92       78.80     20.17 o
  -5   1  17        1.07      -14.47     14.47 o
  -4   1  17       49.64       78.33     20.05 o
  -3   1  17       76.07       63.43     14.41 o
  -2   1  17       21.60       20.47     14.07 o
  -1   1  17        4.35       -0.03     11.17 o
   0   1  17        0.61        2.85     14.06 o
   1   1  17       14.75       36.40     14.65 o
   2   1  17        5.53      -13.08     23.29 o
   3   1  17      168.34      244.34     73.45 o
  -6   2  17       17.52       46.97     20.62 o
  -5   2  17       17.83       34.34     16.13 o
  -4   2  17      182.88      153.68     69.47 o
  -3   2  17        0.15      -11.27     11.27 o
  -2   2  17      338.70      278.43     17.22 o
  -1   2  17       19.86       13.00     17.55 o
   0   2  17       67.03       68.65     17.25 o
   1   2  17       12.69       22.86     20.29 o
   2   2  17       62.43       80.17     33.86 o
   3   2  17        6.75        8.73     27.61 o
  -6   3  17       46.22       57.85     17.13 o
  -5   3  17       97.32       73.63     19.52 o
  -4   3  17      162.79      196.11     24.31 o
  -3   3  17      287.60      278.93     22.41 o
  -2   3  17      551.79      434.38     24.76 o
  -1   3  17        4.64        5.77     17.84 o
   0   3  17        3.49       -3.33     15.76 o
   1   3  17        3.93        9.51     27.61 o
   2   3  17       20.57       61.81     34.28 o
  -6   4  17        6.78       27.59     20.53 o
  -5   4  17      236.58      288.03     35.06 o
  -4   4  17        0.01        3.70     16.30 o
  -3   4  17      500.58      421.64     38.24 o
  -2   4  17      151.86      173.82     20.28 o
  -1   4  17        0.43       -2.38     24.04 o
   0   4  17       23.96       14.30     18.75 o
   1   4  17      289.34      373.58     33.67 o
   2   4  17       20.49        2.77     51.41 o
  -6   5  17        1.84      -21.00     21.00 o
  -5   5  17       45.56       27.99     42.60 o
  -4   5  17       18.19       28.37     24.37 o
  -3   5  17      816.03      887.66     51.84 o
  -2   5  17        5.73       28.63     21.25 o
  -1   5  17       17.06       17.68     19.60 o
   0   5  17       27.89       34.65     18.04 o
   1   5  17        9.56        8.05     24.91 o
  -5   6  17        0.00      -21.97     23.90 o
  -4   6  17       65.62       37.75     24.79 o
  -3   6  17       56.13       43.11     24.27 o
  -2   6  17      359.27      427.97     34.21 o
  -1   6  17        4.69       28.91     35.61 o
   0   6  17        4.38       35.74     31.14 o
  -4   7  17        3.87        8.13     37.77 o
  -3   7  17       97.06      147.89     32.06 o
  -2   7  17       51.80       74.32     22.40 o
   0  -8  18       63.92        8.20     45.67 o
  -2  -7  18       27.67       21.13     20.12 o
  -1  -7  18      448.71      445.90     43.62 o
   0  -7  18        4.05       -5.03     19.76 o
   1  -7  18       32.81       25.71     19.84 o
   2  -7  18        6.71       17.74     48.24 o
  -3  -6  18       13.72       35.21     19.21 o
  -2  -6  18      208.26      174.16     26.76 o
  -1  -6  18      338.32      324.54     33.06 o
   0  -6  18        0.10      -17.90     17.90 o
   1  -6  18       21.60        8.43     19.61 o
   2  -6  18       12.15       -7.91     16.54 o
  -4  -5  18        0.04        1.01     17.30 o
  -3  -5  18        0.55      -19.11     19.11 o
  -2  -5  18        9.96       29.07     25.95 o
  -1  -5  18       11.05       24.02     21.69 o
   0  -5  18        0.13       19.51     19.52 o
   1  -5  18       16.89      -16.07     17.27 o
   2  -5  18        6.85       14.23     19.08 o
   3  -5  18      422.98      333.75     42.07 o
  -4  -4  18       10.81        5.19     18.90 o
  -3  -4  18        3.27      -13.08     17.20 o
  -2  -4  18       18.48       21.13     21.03 o
  -1  -4  18       17.77       16.88     21.18 o
   0  -4  18       33.57       16.40     17.99 o
   1  -4  18       50.58       44.23     29.83 o
   2  -4  18        8.14       26.20     22.58 o
   3  -4  18        8.17      -18.46     27.47 o
  -5  -3  18       10.64        6.78     16.53 o
  -4  -3  18       17.62       11.26     17.10 o
  -3  -3  18       66.26       62.04     16.77 o
  -2  -3  18       20.48       23.57     20.90 o
  -1  -3  18       26.15       20.18     16.30 o
   0  -3  18       12.82        5.03     19.62 o
   1  -3  18        0.81       -2.27     44.72 o
   2  -3  18      188.50      234.08     22.12 o
   3  -3  18       52.62       66.85     27.82 o
  -5  -2  18      148.60      112.00     34.21 o
  -4  -2  18        2.43       -1.87     16.84 o
  -3  -2  18      133.51      133.51     21.63 o
  -2  -2  18       35.71       30.05     15.83 o
  -1  -2  18        5.65       16.24     20.52 o
   0  -2  18      111.67      114.51     36.37 o
   1  -2  18        0.43       19.63     17.25 o
   2  -2  18        6.59        7.52     20.98 o
   3  -2  18       44.61       46.94     23.40 o
  -5  -1  18       21.42       13.90     39.03 o
  -4  -1  18      268.16      259.99     23.02 o
  -3  -1  18        9.28       10.89     16.68 o
  -2  -1  18       11.03      -10.88     23.19 o
  -1  -1  18       66.80       73.03     20.49 o
   0  -1  18       19.09       51.13     17.92 o
   1  -1  18       10.14       10.67     24.55 o
   2  -1  18       30.82       36.81     21.95 o
   3  -1  18      149.01      191.22     28.84 o
  -5   0  18        2.27      -11.86     15.12 o
  -4   0  18       20.43        9.93     17.19 o
  -3   0  18       15.53       21.41     14.75 o
  -2   0  18        3.10        0.00     13.98 o
  -1   0  18        0.36        6.48     13.93 o
   0   0  18       34.10        9.42     23.04 o
   1   0  18      103.16       65.19     38.73 o
   2   0  18       36.04       24.47     21.73 o
  -5   1  18       29.74       26.87     29.17 o
  -4   1  18        4.10      -18.00     18.00 o
  -3   1  18        0.09       -7.09     14.50 o
  -2   1  18        4.58        5.03     13.29 o
  -1   1  18        0.18        9.96     17.10 o
   0   1  18       79.75       61.36     20.70 o
   1   1  18      113.75      125.23     33.85 o
   2   1  18        0.46        2.26      9.54 o
  -5   2  18        0.85        0.77     71.42 o
  -4   2  18        7.33       34.69     35.16 o
  -3   2  18        1.01       -2.77     20.70 o
  -2   2  18       41.79       36.26     18.78 o
  -1   2  18       21.94        9.05     16.97 o
   0   2  18       10.83       31.21     27.95 o
   1   2  18       48.34       57.94     32.79 o
  -5   3  18       15.76       19.28     23.05 o
  -4   3  18      100.55      103.12     27.82 o
  -3   3  18       37.32       32.85     33.80 o
  -2   3  18       72.86       74.51     20.63 o
  -1   3  18        3.86       13.30     41.25 o
   0   3  18        2.49        9.63     30.55 o
   1   3  18       18.99       21.67     32.58 o
  -5   4  18       35.79       47.57     24.75 o
  -4   4  18       19.38       20.73     57.90 o
  -3   4  18      455.71      471.37     37.78 o
  -2   4  18       16.85       10.15     20.05 o
  -1   4  18        2.28       19.17     19.51 o
   0   4  18       39.41       27.24     32.59 o
  -4   5  18       17.31       10.35     24.14 o
  -3   5  18        1.76       24.26     41.75 o
  -2   5  18        0.03       -3.30     20.20 o
  -1   5  18        2.90       27.39     39.18 o
  -2  -5  19       56.21       56.54     25.25 o
  -1  -5  19        0.67        8.87     28.27 o
   0  -5  19       69.86       35.70     20.41 o
   1  -5  19        1.48      -25.94     25.94 o
  -3  -4  19       17.15       18.11     24.04 o
  -2  -4  19       20.78       24.14     21.23 o
  -1  -4  19       26.86       23.44     24.21 o
   0  -4  19        3.25       18.52     24.81 o
   1  -4  19       19.76       50.45     21.53 o
  -3  -3  19        8.20       44.57     18.55 o
  -2  -3  19        0.05       31.19     28.37 o
  -1  -3  19       35.25       53.07     24.86 o
   0  -3  19       10.54       42.40     60.86 o
   1  -3  19        8.02       27.64     18.75 o
  -4  -2  19      173.98      185.68     21.85 o
  -3  -2  19       14.61       26.64     18.77 o
  -2  -2  19        9.02      -26.06     26.26 o
  -1  -2  19        5.16       -2.82     23.59 o
   0  -2  19      100.49      117.87     24.29 o
   1  -2  19       40.81       36.86     22.54 o
  -4  -1  19      136.86      170.96     21.52 o
  -3  -1  19        7.92       14.61     23.04 o
  -2  -1  19       33.89       37.69     19.67 o
  -1  -1  19       65.79       73.78     21.78 o
   0  -1  19      148.39      127.64     20.69 o
   1  -1  19        2.63       21.58     33.11 o
  -4   0  19        4.85       -4.66     19.71 o
  -3   0  19       64.84       94.50     52.87 o
  -2   0  19        2.71      -17.04     17.04 o
  -1   0  19        0.11      -18.18     18.18 o
   0   0  19       49.37       43.82     19.72 o
   1   0  19      105.31      137.34     52.16 o
  -4   1  19      169.32      185.21     23.13 o
  -3   1  19      235.12      227.85     22.55 o
  -2   1  19        0.40        2.43     16.39 o
  -1   1  19       17.81        7.80     17.76 o
   0   1  19      127.97       89.27     19.98 o
  -4   2  19      206.83      164.84     22.83 o
  -3   2  19        2.24        7.25     31.69 o
  -2   2  19        4.06       41.28     25.09 o
  -1   2  19       80.69      144.16     66.25 o
   0   2  19       23.20       43.28     24.15 o
  -3   3  19       40.50       39.17     21.63 o
  -2   3  19       18.67       39.38     23.15 o
 
